# Supplementary material for: Genomic diversity and tracing of Paenibacillus larvae in Australia: implications for American foulbrood outbreak surveillance in low-diversity populations
Source: Microb Genom. 2025 May 6;11(5):001374. doi: 10.1099/mgen.0.001374 (PMC12163730; doi:10.1099/mgen.0.001374)
Supplement: Uncited Supplementary Material 1. [file mgen-11-01374-s001.xlsx]

## Sheet: T1_AFB_Genomes_Studied
Identifier	Region
T1	Oceania - Australia
T2	Oceania - Australia
T3	Oceania - Australia
T4	Oceania - Australia
T5	Oceania - Australia
T6	Oceania - Australia
T7	Oceania - Australia
T8	Oceania - Australia
T9	Oceania - Australia
T10	Oceania - Australia
T11	Oceania - Australia
T12	Oceania - Australia
T13	Oceania - Australia
T14	Oceania - Australia
T15	Oceania - Australia
T16	Oceania - Australia
T17	Oceania - Australia
T18	Oceania - Australia
T19	Oceania - Australia
T21	Oceania - Australia
T24	Oceania - Australia
T25	Oceania - Australia
T26	Oceania - Australia
T27	Oceania - Australia
T28	Oceania - Australia
T29	Oceania - Australia
T30	Oceania - Australia
T31	Oceania - Australia
T32	Oceania - Australia
T33	Oceania - Australia
T35	Oceania - Australia
T37	Oceania - Australia
T40	Oceania - Australia
T41	Oceania - Australia
T42	Oceania - Australia
T43	Oceania - Australia
T44	Oceania - Australia
T45	Oceania - Australia
T46	Oceania - Australia
T47	Oceania - Australia
T48	Oceania - Australia
T49	Oceania - Australia
T50	Oceania - Australia
T51	Oceania - Australia
T52	Oceania - Australia
T53	Oceania - Australia
T54	Oceania - Australia
T55	Oceania - Australia
T56	Oceania - Australia
T58	Oceania - Australia
T59	Oceania - Australia
T60	Oceania - Australia
T61	Oceania - Australia
T62	Oceania - Australia
T63	Oceania - Australia
T65	Oceania - Australia
T66	Oceania
T67	Oceania
T68	Oceania
T69	Oceania
T70	Oceania
T71	Oceania
T72	Oceania
T73	Oceania
T75	Oceania
T76	Oceania - Australia
T77	Oceania - Australia
T78	Oceania - Australia
T79	Oceania - Australia
T80	Oceania - Australia
T81	Oceania - Australia
T82	Oceania - Australia
T83	Oceania - Australia
T84	Oceania - Australia
T85	Oceania - Australia
T86	Oceania - Australia
T87	Oceania - Australia
T88	Oceania - Australia
T89	Oceania - Australia
T90	Oceania - Australia
T91	Oceania - Australia
T92	Oceania - Australia
T93	Oceania - Australia
T94	Oceania - Australia
T95	Oceania - Australia
T96	Oceania - Australia
T97	Oceania - Australia
T98	Oceania - Australia
T99	Oceania - Australia
T100	Oceania - Australia
T101	Oceania - Australia
T102	Oceania - Australia
T103	Oceania - Australia
T104	Oceania - Australia
T105	Oceania - Australia
T106	Oceania - Australia
T107	Oceania - Australia
T108	Oceania - Australia
T109	Oceania - Australia
T110	Oceania - Australia
T111	Oceania - Australia
T112	Oceania - Australia
T113	Oceania - Australia
T114	Oceania - Australia
T115	Oceania - Australia
T117	Oceania - Australia
T118	Oceania - Australia
T120	Oceania - Australia
T121	Oceania - Australia
T122	Oceania - Australia
T124	Oceania - Australia
T125	Oceania - Australia
T126	Oceania - Australia
T127	Oceania - Australia
T128	Oceania - Australia
T129	Oceania - Australia
T130	Oceania - Australia
T132	Oceania - Australia
T133	Oceania - Australia
T134	Oceania - Australia
T135	Oceania - Australia
T136	Oceania - Australia
T137	Oceania - Australia
T138	Oceania - Australia
T139	Oceania - Australia
T140	Oceania - Australia
T141	Oceania - Australia
T142	Oceania - Australia
T143	Oceania - Australia
T144	Oceania - Australia
T145	Oceania - Australia
T146	Oceania - Australia
T147	Oceania - Australia
T148	Oceania - Australia
T150	Oceania - Australia
T151	Oceania - Australia
T152	Oceania - Australia
T153	Oceania - Australia
T154	Oceania - Australia
T155	Oceania - Australia
T156	Oceania - Australia
T157	Oceania - Australia
T158	Oceania - Australia
T159	Oceania - Australia
T160	Oceania - Australia
T161	Oceania - Australia
T162	Oceania - Australia
T163	Oceania - Australia
T164	Oceania - Australia
T165	Oceania - Australia
T166	Oceania - Australia
T167	Oceania - Australia
T168	Oceania - Australia
T169	Oceania - Australia
T170	Oceania - Australia
T171	Oceania - Australia
T172	Oceania - Australia
T173	Oceania - Australia
T174	Oceania - Australia
T175	Oceania - Australia
T176	Oceania - Australia
T177	Oceania - Australia
T178	Oceania - Australia
T179	Oceania - Australia
T180	Oceania - Australia
T181	Oceania - Australia
T182	Oceania - Australia
T184	Oceania - Australia
T186	Oceania - Australia
T188	Oceania - Australia
T189	Oceania - Australia
T190	Oceania - Australia
T191	Oceania - Australia
T192	Oceania - Australia
T193	Oceania - Australia
T194	Oceania - Australia
T195	Oceania - Australia
T196	Oceania - Australia
T197	Oceania - Australia
T198	Oceania - Australia
T199	Oceania - Australia
T200	Oceania - Australia
T201	Oceania - Australia
T202	Oceania - Australia
T203	Oceania - Australia
T204	Oceania - Australia
T205	Oceania - Australia
T206	Oceania - Australia
T207	Oceania - Australia
T208	Oceania - Australia
T209	Oceania - Australia
T210	Oceania - Australia
T211	Oceania - Australia
T223	Oceania - Australia
T224	Oceania - Australia
T225	Oceania - Australia
T229	Oceania - Australia
T230	Oceania - Australia
T231	Oceania - Australia
T232	Oceania - Australia
T233	Oceania - Australia
T234	Oceania - Australia
T235	Oceania - Australia
T237	Oceania - Australia
T239	Oceania - Australia
T240	Oceania - Australia
T243	Oceania - Australia
T244	Oceania - Australia
T245	Oceania - Australia
T247	Oceania - Australia
T248	Oceania - Australia
T249	Oceania - Australia
T250	Oceania - Australia
T251	Oceania - Australia
T252	Oceania - Australia
T253	Oceania - Australia
T254	Oceania - Australia
T255	Oceania - Australia
T256	Oceania - Australia
T257	Oceania - Australia
T258	Oceania - Australia
T259	Oceania - Australia
T260	Oceania - Australia
T261	Oceania - Australia
T262	Oceania - Australia
T263	Oceania - Australia
T264	Oceania - Australia
T265	Oceania - Australia
T266	Oceania - Australia
T267	Oceania - Australia
T268	Oceania - Australia
T269	Oceania - Australia
T270	Oceania - Australia
T271	Oceania - Australia
T272	Oceania - Australia
T273	Oceania - Australia
T274	Oceania - Australia
T275	Oceania - Australia
T276	Oceania - Australia
T277	Oceania - Australia
T278	Oceania - Australia
T279	Oceania - Australia
T280	Oceania - Australia
T281	Oceania - Australia
T282	Oceania - Australia
T283	Oceania - Australia
T284	Oceania - Australia
T285	Oceania - Australia
T286	Oceania - Australia
T287	Oceania - Australia
T288	Oceania - Australia
T289	Oceania - Australia
T290	Oceania - Australia
T291	Oceania - Australia
T292	Oceania - Australia
T293	Oceania - Australia
T294	Oceania - Australia
T295	Oceania - Australia
T296	Oceania - Australia
T297	Oceania - Australia
T298	Oceania - Australia
T299	Oceania - Australia
T300	Oceania - Australia
T301	Oceania - Australia
T302	Oceania - Australia
T303	Oceania - Australia
T304	Oceania - Australia
T305	Oceania - Australia
T306	Oceania - Australia
T307	Oceania - Australia
T308	Oceania - Australia
T309	Oceania - Australia
T310	Oceania - Australia
T311	Oceania - Australia
T312	Oceania - Australia
T313	Oceania - Australia
T315	Oceania - Australia
T316	Oceania - Australia
T317	Oceania - Australia
T318	Oceania - Australia
T319	Oceania - Australia
T320	Oceania - Australia
T321	Oceania - Australia
T322	Oceania - Australia
T323	Oceania - Australia
T324	Oceania - Australia
T325	Oceania - Australia
T326	Oceania - Australia
T327	Oceania - Australia
T328	Oceania - Australia
T329	Oceania - Australia
T331	Oceania - Australia
T332	Oceania - Australia
T469	Oceania
T471	Oceania - Australia
T472	Oceania - Australia
T473	Oceania - Australia
T474	Oceania - Australia
T477	Oceania - Australia
T478	Oceania - Australia
T479	Oceania - Australia
T480	Oceania - Australia
T481	Oceania - Australia
T482	Oceania - Australia
T483	Oceania - Australia
T484	Oceania - Australia
T485	Oceania - Australia
T486	Oceania
T487	Oceania - Australia
T489	Oceania - Australia
T491	Oceania - Australia
T494	Oceania - Australia
T496	Oceania - Australia
T497	Oceania - Australia
T498	Oceania - Australia
T499	Oceania - Australia
T500	Oceania - Australia
T501	Oceania - Australia
T502	Oceania - Australia
T503	Oceania - Australia
T505	Oceania - Australia
T506	Oceania - Australia
T508	Oceania - Australia
T509	Oceania - Australia
T510	Oceania - Australia
T511	Oceania - Australia
T513	Oceania - Australia
T517	Oceania - Australia
T519	Oceania - Australia
T520	Oceania - Australia
T521	Oceania - Australia
T522	Oceania - Australia
T523	Oceania - Australia
T524	Oceania - Australia
T525	Oceania - Australia
T526	Oceania - Australia
T531	Oceania - Australia
T532	Oceania - Australia
T533	Oceania - Australia
T534	Oceania - Australia
T535	Oceania - Australia
T536	Oceania - Australia
T537	Oceania - Australia
T538	Oceania - Australia
T539	Oceania - Australia
T540	Oceania - Australia
T542	Oceania - Australia
T544	Oceania - Australia
T545	Oceania - Australia
T546	Oceania - Australia
T548	Oceania - Australia
T549	Oceania - Australia
T550	Oceania - Australia
T552	Oceania - Australia
T556	Oceania - Australia
T559	Oceania - Australia
T560	Oceania - Australia
T561	Oceania - Australia
T563	Oceania - Australia
T564	Oceania - Australia
T565	Oceania - Australia
T566	Oceania - Australia
T567	Oceania - Australia
T568	Oceania - Australia
T569	Oceania - Australia
T579	South America
T580	Europe
T581	Asia
SAMN33958361	Oceania - New Zealand
SAMN33958384	Oceania - New Zealand
SAMN33958463	Oceania - New Zealand
SAMN33958308	Oceania - New Zealand
SAMN33958330	Oceania - New Zealand
SAMN33958450	Oceania - New Zealand
SAMN33958382	Oceania - New Zealand
SAMN33958313	Oceania - New Zealand
SAMN33958327	Oceania - New Zealand
SAMN33958419	Oceania - New Zealand
SAMN33958401	Oceania - New Zealand
SAMN33958356	Oceania - New Zealand
SAMN33958435	Oceania - New Zealand
SAMN33958381	Oceania - New Zealand
SAMN33958429	Oceania - New Zealand
SAMN33958392	Oceania - New Zealand
SAMN33958310	Oceania - New Zealand
SAMN33958370	Oceania - New Zealand
SAMN33958405	Oceania - New Zealand
SAMN33958417	Oceania - New Zealand
SAMN33958414	Oceania - New Zealand
SAMN33958318	Oceania - New Zealand
SAMN33958409	Oceania - New Zealand
SAMN33958343	Oceania - New Zealand
SAMN33958440	Oceania - New Zealand
SAMN33958446	Oceania - New Zealand
SAMN33958339	Oceania - New Zealand
SAMN33958424	Oceania - New Zealand
SAMN33958418	Oceania - New Zealand
SAMN33958385	Oceania - New Zealand
SAMN33958438	Oceania - New Zealand
SAMN33958315	Oceania - New Zealand
SAMN33958460	Oceania - New Zealand
SAMN33958453	Oceania - New Zealand
SAMN33958334	Oceania - New Zealand
SAMN33958349	Oceania - New Zealand
SAMN33958397	Oceania - New Zealand
SAMN33958387	Oceania - New Zealand
SAMN33958393	Oceania - New Zealand
SAMN33958437	Oceania - New Zealand
SAMN33958400	Oceania - New Zealand
SAMN33958395	Oceania - New Zealand
SAMN33958341	Oceania - New Zealand
SAMN33958389	Oceania - New Zealand
SAMN33958340	Oceania - New Zealand
SAMN33958425	Oceania - New Zealand
SAMN33958430	Oceania - New Zealand
SAMN33958433	Oceania - New Zealand
SAMN33958342	Oceania - New Zealand
SAMN33958459	Oceania - New Zealand
SAMN33958316	Oceania - New Zealand
SAMN33958328	Oceania - New Zealand
SAMN33958365	Oceania - New Zealand
SAMN33958436	Oceania - New Zealand
SAMN33958332	Oceania - New Zealand
SAMN33958355	Oceania - New Zealand
SAMN33958390	Oceania - New Zealand
SAMN33958416	Oceania - New Zealand
SAMN33958464	Oceania - New Zealand
SAMN33958317	Oceania - New Zealand
SAMN33958441	Oceania - New Zealand
SAMN33958347	Oceania - New Zealand
SAMN33958354	Oceania - New Zealand
SAMN33958371	Oceania - New Zealand
SAMN33958352	Oceania - New Zealand
SAMN33958404	Oceania - New Zealand
SAMN33958329	Oceania - New Zealand
SAMN33958320	Oceania - New Zealand
SAMN33958362	Oceania - New Zealand
SAMN33958338	Oceania - New Zealand
SAMN33958458	Oceania - New Zealand
SAMN33958369	Oceania - New Zealand
SAMN33958367	Oceania - New Zealand
SAMN33958439	Oceania - New Zealand
SAMN33958455	Oceania - New Zealand
SAMN33958363	Oceania - New Zealand
SAMN33958331	Oceania - New Zealand
SAMN33958451	Oceania - New Zealand
SAMN33958408	Oceania - New Zealand
SAMN33958457	Oceania - New Zealand
SAMN33958383	Oceania - New Zealand
SAMN33958412	Oceania - New Zealand
SAMN33958420	Oceania - New Zealand
SAMN33958325	Oceania - New Zealand
SAMN33958467	Oceania - New Zealand
SAMN33958413	Oceania - New Zealand
SAMN33958456	Oceania - New Zealand
SAMN33958434	Oceania - New Zealand
SAMN33958368	Oceania - New Zealand
SAMN33958345	Oceania - New Zealand
SAMN33958461	Oceania - New Zealand
SAMN33958333	Oceania - New Zealand
SAMN33958391	Oceania - New Zealand
SAMN33958410	Oceania - New Zealand
SAMN33958403	Oceania - New Zealand
SAMN33958321	Oceania - New Zealand
SAMN33958309	Oceania - New Zealand
SAMN33958422	Oceania - New Zealand
SAMN33958324	Oceania - New Zealand
SAMN33958428	Oceania - New Zealand
SAMN33958360	Oceania - New Zealand
SAMN33958411	Oceania - New Zealand
SAMN33958462	Oceania - New Zealand
SAMN33958380	Oceania - New Zealand
SAMN33958432	Oceania - New Zealand
SAMN33958358	Oceania - New Zealand
SAMN33958399	Oceania - New Zealand
SAMN33958374	Oceania - New Zealand
SAMN33958346	Oceania - New Zealand
SAMN33958415	Oceania - New Zealand
SAMN33958353	Oceania - New Zealand
SAMN33958421	Oceania - New Zealand
SAMN33958468	Oceania - New Zealand
SAMN33958314	Oceania - New Zealand
SAMN33958406	Oceania - New Zealand
SAMN33958372	Oceania - New Zealand
SAMN33958306	Oceania - New Zealand
SAMN33958388	Oceania - New Zealand
SAMN33958427	Oceania - New Zealand
SAMN33958344	Oceania - New Zealand
SAMN33958319	Oceania - New Zealand
SAMN33958311	Oceania - New Zealand
SAMN33958407	Oceania - New Zealand
SAMN33958445	Oceania - New Zealand
SAMN33958426	Oceania - New Zealand
SAMN33958336	Oceania - New Zealand
SAMN33958396	Oceania - New Zealand
SAMN33958402	Oceania - New Zealand
SAMN33958449	Oceania - New Zealand
SAMN33958431	Oceania - New Zealand
SAMN33958465	Oceania - New Zealand
SAMN33958307	Oceania - New Zealand
SAMN33958379	Oceania - New Zealand
SAMN33958364	Oceania - New Zealand
SAMN33958386	Oceania - New Zealand
SAMN33958337	Oceania - New Zealand
SAMN33958357	Oceania - New Zealand
SAMN33958447	Oceania - New Zealand
SAMN33958335	Oceania - New Zealand
SAMN33958351	Oceania - New Zealand
SAMN33958466	Oceania - New Zealand
SAMN33958373	Oceania - New Zealand
SAMN33958398	Oceania - New Zealand
SAMN33958443	Oceania - New Zealand
SAMN33958312	Oceania - New Zealand
SAMN33958423	Oceania - New Zealand
SAMN33958378	Oceania - New Zealand
SAMN33958348	Oceania - New Zealand
SAMN33958375	Oceania - New Zealand
SAMN33958442	Oceania - New Zealand
SAMN33958376	Oceania - New Zealand
SAMN33958359	Oceania - New Zealand
SAMN33958366	Oceania - New Zealand
SAMN33958326	Oceania - New Zealand
SAMN33958323	Oceania - New Zealand
SAMN33958322	Oceania - New Zealand
SAMN33958394	Oceania - New Zealand
SAMN33958377	Oceania - New Zealand
GCF_002951875.1_ERIC_I	North America
GCF_000511405.1_Eric_II	Europe
GCF_002951915.1_Eric_III	North America
GCF_002951935.1_Eric_IV	NA
GCF_011220525.1_Eric_V	Europe
ERR1229504	Europe
ERR1229505	Europe
ERR1229506	Europe
ERR1229507	Europe
ERR1229508	Europe
ERR1229509	Europe
ERR1229510	Europe
ERR1229511	Europe
ERR1229512	Europe
ERR1229513	Europe
ERR1229514	Europe
ERR1229515	Europe
ERR1229516	Europe
ERR1229517	Europe
ERR1229518	Europe
ERR1229519	Europe
ERR1229520	Europe
ERR1229521	Europe
ERR1229522	Europe
ERR1229523	Europe
ERR1229524	Europe
ERR1229525	Europe
ERR1229526	Europe
ERR1229527	Europe
ERR1229528	Europe
ERR1229529	Europe
ERR1941945	Europe
ERR1941946	Europe
ERR1941947	Europe
ERR1941948	Europe
ERR1941949	Europe
ERR1941950	Europe
ERR1941951	Europe
ERR1941952	Europe
ERR1941953	Europe
ERR1941954	Europe
ERR1941955	Europe
ERR1941956	Europe
ERR1941957	Europe
ERR1941958	Europe
ERR1941959	Europe
ERR1941960	Europe
ERR1941961	Europe
ERR1941962	Europe
ERR1941963	Europe
ERR1941964	Europe
ERR1941965	Europe
ERR1941966	Europe
ERR1941967	Europe
ERR1941968	Europe
ERR1941969	Europe
ERR1941970	Europe
ERR1941971	Europe
ERR1941972	Europe
ERR274125	Europe
ERR274126	Europe
ERR274127	NA
ERR274129	NA
ERR274131	Europe
ERR274132	Europe
ERR274133	Europe
ERR274136	NA
ERR274137	Europe
ERR274138	NA
ERR274139	NA
ERR274143	NA
ERR274145	Europe
ERR274147	NA
ERR274150	NA
ERR274154	NA
ERR274156	Oceania - New Zealand
ERR274157	Oceania - New Zealand
ERR274158	Europe
ERR274159	North America
ERR274160	Europe
ERR274161	Europe
ERR274162	Europe
ERR274167	Oceania - New Zealand
ERR274168	Asia
ERR274170	Europe
ERR274172	North America
ERR274173	Europe/Asia
ERR274179	NA
ERR274180	South America
ERR274183	North America
ERR274185	Europe
ERR274186	NA
ERR274189	Oceania
ERR274191	Europe
ERR274192	Europe
ERR274195	Europe
ERR274196	Europe
ERR274199	NA
ERR274201	NA
ERR274202	South America
ERR274203	Europe
ERR274204	Europe
ERR274206	Asia
ERR274208	Oceania
ERR274210	Europe/Asia
ERR274211	Europe/Asia
ERR274214	Europe
ERR274215	Europe
ERR274217	Europe
ERR274218	Europe
ERR274220	NA
ERR4699902	Europe
ERR4699903	Europe
ERR4699904	Europe
ERR4699905	Europe
ERR4699906	Europe
ERR4699907	Europe
ERR4699908	Europe
ERR4699909	Europe
ERR4699910	Europe
ERR4699911	Europe
ERR4699912	Europe
ERR4699913	Europe
ERR4699914	Europe
ERR4699915	Europe
ERR4699916	Europe
ERR4699917	Europe
ERR4699918	Europe
ERR4699919	Europe
ERR4699920	Europe
ERR4699921	Europe
ERR4699922	Europe
ERR4699923	Europe
ERR4699924	Europe
ERR4699925	Europe
ERR4699926	Europe
ERR4699927	Europe
ERR4699928	Europe
ERR4699929	Europe
ERR4699930	Europe
ERR4699931	Europe
ERR4699932	Europe
ERR4699933	Europe
ERR4699934	Europe
ERR4699935	Europe
ERR4699936	Europe
ERR4699937	Europe
ERR4699938	Europe
ERR4699939	Europe
ERR4699940	Europe
ERR4699941	Europe
ERR4699942	Europe
ERR4699943	Europe
ERR4699944	Europe
ERR4699945	Europe
ERR4699946	Europe
ERR4705340	Europe
ERR4705341	Europe
ERR4705342	Europe
ERR4705344	Europe
ERR4705345	Europe
ERR4705346	Europe
ERR4705349	Europe
ERR4705350	Europe
ERR4705351	Europe
ERR4705352	Europe
ERR4705353	Europe
ERR4705354	Europe
ERR4705355	Europe
ERR4705356	Europe
ERR4705357	Europe
ERR4705358	Europe
ERR4705359	Europe
ERR4762147	Europe
ERR4833675	Europe
ERR4833676	Europe
ERR4833677	Europe
ERR4833678	Europe
ERR4833679	Europe
ERR4833680	Europe
ERR4833681	Europe
ERR4833682	Europe
ERR4833683	Europe
ERR4833684	Europe
ERR4835403	Europe
ERR4835404	Europe
ERR4835405	Europe
ERR4835406	Europe
ERR4835407	Europe
ERR4835408	Europe
ERR4835409	Europe
ERR4835410	Europe
ERR4835411	Europe
ERR4835413	Europe
ERR4835414	Europe
ERR4835415	Europe
ERR4835416	Europe
ERR4835417	Europe
ERR4835418	Europe
ERR4835419	Europe
ERR4835420	Europe
ERR4835421	Europe
ERR4835422	Europe
ERR4835423	Europe
ERR4835424	Europe
ERR4835425	Europe
ERR4835426	Europe
ERR4835427	Europe
ERR4835602	Europe
ERR4835603	Europe
ERR4835604	Europe
ERR4835605	Europe
ERR4835606	Europe
ERR4835607	Europe
ERR4835608	Europe
ERR4835609	Europe
ERR4835610	Europe
ERR4835611	Europe
ERR4835612	Europe
ERR4835613	Europe
ERR4835614	Europe
ERR4835615	Europe
ERR4835616	Europe
ERR4844567	Europe
ERR4844568	Europe
ERR4844569	Europe
ERR4844570	Europe
ERR4844571	Europe
ERR4844572	Europe
ERR4844573	Europe
ERR4844574	Europe
ERR4844575	Europe
ERR4854267	Europe
ERR4854268	Europe
ERR4854269	Europe
ERR4854271	Oceania - Australia
ERR4854272	Oceania - Australia
ERR4854273	Oceania - Australia
ERR4854274	Europe
ERR4856105	Europe
ERR4856106	Europe
ERR4856107	Europe
ERR4856108	Europe
ERR4856109	Europe
ERR4856110	Europe
ERR4856111	Europe
ERR4856112	Europe
ERR4856113	Europe
ERR4856114	Europe
ERR4856115	Europe
ERR4856116	Europe
ERR4856117	NA
ERR4856118	Europe
ERR4863354	Europe
ERR4863355	Europe
ERR4863356	Europe
ERR4863357	Europe
ERR4863358	Europe
ERR4863359	Europe
ERR4863360	Europe
ERR4863361	NA
ERR4863362	Europe
ERR4863364	Europe
ERR4863366	Europe
ERR4863367	Europe
ERR4863368	Europe
ERR4863369	Europe
ERR4863370	Europe
ERR4863371	Europe
ERR4863372	Europe
ERR4863373	Europe
ERR4863374	Europe
ERR4863375	Europe
ERR4863376	Europe
ERR4863377	Europe
ERR4863378	Europe
ERR4863379	Europe
ERR4863380	Europe
ERR4863381	Europe
ERR4863382	Europe
ERR4863383	Europe
ERR4863384	NA
ERR4863385	Europe
ERR4863386	Europe
ERR4863387	Europe
ERR4863388	Europe
ERR4863389	Europe
ERR4863390	Europe
ERR4863391	Europe
ERR4863392	Europe
ERR4863393	Europe
ERR4863394	Europe
ERR4863395	Europe
ERR4863396	Europe
ERR4863397	Europe
ERR4871669	NA
ERR4871670	NA
ERR4871671	Europe
ERR4871672	Europe
ERR4871673	Europe
ERR4871674	Europe
ERR4871675	Europe
ERR4871676	NA
ERR4871677	NA
ERR4871678	NA
ERR4871679	Europe
ERR4871680	Europe
ERR4871681	Europe
ERR4871689	NA
SRR11348808	Europe
SRR11348810	Europe
SRR11348811	Europe
SRR11348812	Europe
SRR11348813	Europe
SRR11348814	Europe
SRR11348815	Europe
SRR11348816	Europe
SRR11348817	Europe
SRR11348818	Europe
SRR11348819	Europe
SRR11348820	Europe
SRR11348821	Europe
SRR11348822	Europe
SRR11348823	Europe
SRR11348824	Europe
SRR11348825	Europe
SRR11348826	Europe
SRR11348827	Europe
SRR11348828	Europe
SRR11348829	Europe
SRR11348830	Europe
SRR11348831	Europe
SRR11348832	Europe
SRR11348833	Europe
SRR11348834	Europe
SRR11348835	Europe
SRR11348836	Europe
SRR11348837	Europe
SRR11348838	Europe
SRR11348839	Europe
SRR11348840	Europe
SRR11348841	Europe
SRR11348842	Europe
SRR11348843	Europe
SRR11348844	Europe
SRR11348845	Europe
SRR11348846	Europe
SRR11348847	Europe
SRR11348848	Europe
SRR11348849	Europe
SRR11348850	Europe
SRR11348852	Europe
SRR11348853	Europe
SRR11348854	Europe
SRR11348855	Europe
SRR11348856	Europe
SRR11348857	Europe
SRR11348858	Europe
SRR12328813	Europe
SRR12328814	Europe
SRR12328815	Europe
SRR12328816	Europe
SRR12328817	Europe
SRR12328818	Europe
SRR12328819	Europe
SRR12328820	Europe
SRR12328821	Europe
SRR12328822	Europe
SRR12328823	Europe
SRR12328824	Europe
SRR12328825	Europe
SRR12328826	Europe
SRR12328827	Europe
SRR12328828	Europe
SRR12328829	Europe
SRR12328830	Europe
SRR12328831	Europe
SRR12328832	Europe
SRR12328833	Europe
SRR12328834	Europe
SRR12328835	Europe
SRR12328836	Europe
SRR12328837	Europe
SRR12328838	Europe
SRR12328839	Europe
SRR12328840	Europe
SRR12328841	Europe
SRR12328842	Europe
SRR12328843	Europe
SRR12328844	Europe
SRR12328845	Europe
SRR12328846	Europe
SRR12328847	Europe
SRR12328848	Europe
SRR12328849	Europe
SRR12328850	Europe
SRR14027334	Europe
SRR14027335	Europe
SRR14027336	Europe
SRR14027337	Europe
SRR14027338	Europe
SRR14027339	Europe
SRR14027340	Europe
SRR14027341	Europe
SRR14027342	Europe
SRR14027343	Europe
SRR14027344	Europe
SRR14027345	Europe
SRR14027346	Europe
SRR14027347	Europe
SRR14027348	Europe
SRR14027349	Europe
SRR14027350	Europe
SRR14027351	Europe
SRR14027352	Europe
SRR14027353	Europe
SRR14027354	Europe
SRR14027355	Europe
SRR14027356	Europe
SRR14027357	Europe
SRR14352919	Europe
SRR14352920	Europe
SRR14352921	Europe
SRR14352922	Europe
SRR14352923	Europe
SRR14352924	Europe
SRR14352925	Europe
SRR14352926	Europe
SRR14352927	Europe
SRR14352928	Europe
SRR14352929	Europe
SRR14352930	Europe
SRR14352931	Europe
SRR14352932	Europe
SRR14352933	Europe
SRR14352934	Europe
SRR14352935	Europe
SRR14352936	Europe
SRR14352937	Europe
SRR14352938	Europe
SRR14352939	Europe
SRR14352940	Europe
SRR14352941	Europe
SRR14352942	Europe
SRR14352943	Europe
SRR14352944	Europe
SRR14352945	Europe
SRR14352946	Europe
SRR14352947	Europe
SRR14352948	Europe
SRR14352949	Europe
SRR14352950	Europe
SRR14352951	Europe
SRR14352952	Europe
SRR14352953	Europe
SRR14352954	Europe
SRR14352955	Europe
SRR14352956	Europe
SRR14352957	Europe
SRR14352958	Europe
SRR14352959	Europe
SRR14352960	Europe
SRR14352961	Europe
SRR14352962	Europe
SRR14352963	Europe
SRR14352964	Europe
SRR14352965	Europe
SRR14352966	Europe
SRR14352967	Europe
SRR14352968	Europe
SRR14352969	Europe
SRR14352970	Europe
SRR14352971	Europe
SRR14352972	Europe
SRR14352974	Europe
SRR14352975	Europe
SRR14352976	Europe
SRR14352977	Europe
SRR14352978	Europe
SRR14352979	Europe
SRR14352980	Europe

## Sheet: T2_SE_Aust_Assembl_Submission
Table 3: Submission accessions for all Paenibacillus larvae assemblies and reads submitted to NCBI and the SRA, from isolates obtained from AFB samples submitted to EMAI.
Sample	BioProject	BioSample	Assembly	SRA Accession	Organism
T1	PRJNA1117589	SAMN41642496	JBEHHJ000000000	SRR29301219	Paenibacillus larvae
T2	PRJNA1117589	SAMN41642497	JBEHHK000000000	SRR29301218	Paenibacillus larvae
T3	PRJNA1117589	SAMN41642498	JBEHSE000000000	SRR29301163	Paenibacillus larvae
T4	PRJNA1117589	SAMN41642499	JBEHVL000000000	SRR29301221	Paenibacillus larvae
T5	PRJNA1117589	SAMN41642500	JBEHUD000000000	SRR29301255	Paenibacillus larvae
T6	PRJNA1117589	SAMN41642501	JBEHLW000000000	SRR29301103	Paenibacillus larvae
T7	PRJNA1117589	SAMN41642502	JBEHMH000000000	SRR29301092	Paenibacillus larvae
T8	PRJNA1117589	SAMN41642503	JBEHMS000000000	SRR29301081	Paenibacillus larvae
T9	PRJNA1117589	SAMN41642504	JBEHQH000000000	SRR29300986	Paenibacillus larvae
T10	PRJNA1117589	SAMN41642505	JBEHQT000000000	SRR29300975	Paenibacillus larvae
T11	PRJNA1117589	SAMN41642506	JBEHHL000000000	SRR29301217	Paenibacillus larvae
T12	PRJNA1117589	SAMN41642507	JBEHHW000000000	SRR29301206	Paenibacillus larvae
T13	PRJNA1117589	SAMN41642508	JBEHIH000000000	SRR29301195	Paenibacillus larvae
T14	PRJNA1117589	SAMN41642509	JBEHIR000000000	SRR29301184	Paenibacillus larvae
T15	PRJNA1117589	SAMN41642510	JBEHJD000000000	SRR29301173	Paenibacillus larvae
T16	PRJNA1117589	SAMN41642511	JBEHMY000000000	SRR29301074	Paenibacillus larvae
T17	PRJNA1117589	SAMN41642512	JBEHNJ000000000	SRR29301063	Paenibacillus larvae
T18	PRJNA1117589	SAMN41642513	JBEHNU000000000	SRR29301052	Paenibacillus larvae
T19	PRJNA1117589	SAMN41642514	JBEHRK000000000	SRR29300958	Paenibacillus larvae
T21	PRJNA1117589	SAMN41642515	JBEHRV000000000	SRR29300947	Paenibacillus larvae
T24	PRJNA1117589	SAMN41642516	JBEHJO000000000	SRR29301162	Paenibacillus larvae
T25	PRJNA1117589	SAMN41642517	JBEHJY000000000	SRR29301151	Paenibacillus larvae
T26	PRJNA1117589	SAMN41642518	JBEHKN000000000	SRR29301140	Paenibacillus larvae
T27	PRJNA1117589	SAMN41642519	JBEHOF000000000	SRR29301041	Paenibacillus larvae
T28	PRJNA1117589	SAMN41642520	JBEHOS000000000	SRR29301030	Paenibacillus larvae
T29	PRJNA1117589	SAMN41642521	JBEHPA000000000	SRR29300936	Paenibacillus larvae
T30	PRJNA1117589	SAMN41642522	JBEHSQ000000000	SRR29300925	Paenibacillus larvae
T31	PRJNA1117589	SAMN41642523	JBEHTB000000000	SRR29301283	Paenibacillus larvae
T32	PRJNA1117589	SAMN41642524	JBEHUP000000000	SRR29301243	Paenibacillus larvae
T33	PRJNA1117589	SAMN41642525	JBEHVA000000000	SRR29301232	Paenibacillus larvae
T35	PRJNA1117589	SAMN41642526	JBEHVM000000000	SRR29301220	Paenibacillus larvae
T37	PRJNA1117589	SAMN41642527	JBEHLB000000000	SRR29301125	Paenibacillus larvae
T40	PRJNA1117589	SAMN41642528	JBEHLL000000000	SRR29301114	Paenibacillus larvae
T41	PRJNA1117589	SAMN41642529	JBEHPG000000000	SRR29301015	Paenibacillus larvae
T42	PRJNA1117589	SAMN41642530	JBEHPS000000000	SRR29301004	Paenibacillus larvae
T43	PRJNA1117589	SAMN41642531	JBEHQA000000000	SRR29300993	Paenibacillus larvae
T44	PRJNA1117589	SAMN41642532	JBEHTQ000000000	SRR29301268	Paenibacillus larvae
T45	PRJNA1117589	SAMN41642533	JBEHUA000000000	SRR29301258	Paenibacillus larvae
T46	PRJNA1117589	SAMN41642534	JBEHUC000000000	SRR29301257	Paenibacillus larvae
T47	PRJNA1117589	SAMN41642535	JBEHUE000000000	SRR29301256	Paenibacillus larvae
T48	PRJNA1117589	SAMN41642536	JBEHUG000000000	SRR29301254	Paenibacillus larvae
T49	PRJNA1117589	SAMN41642537	JBEHUF000000000	SRR29301253	Paenibacillus larvae
T50	PRJNA1117589	SAMN41642538	JBEHUH000000000	SRR29301252	Paenibacillus larvae
T51	PRJNA1117589	SAMN41642539	JBEHUI000000000	SRR29301251	Paenibacillus larvae
T52	PRJNA1117589	SAMN41642540	JBEHUJ000000000	SRR29301250	Paenibacillus larvae
T53	PRJNA1117589	SAMN41642541	JBEHUK000000000	SRR29301248	Paenibacillus larvae
T54	PRJNA1117589	SAMN41642542	JBEHLS000000000	SRR29301107	Paenibacillus larvae
T55	PRJNA1117589	SAMN41642543	JBEHLU000000000	SRR29301106	Paenibacillus larvae
T56	PRJNA1117589	SAMN41642544	JBEHLT000000000	SRR29301105	Paenibacillus larvae
T58	PRJNA1117589	SAMN41642546	JBEHLX000000000	SRR29301102	Paenibacillus larvae
T59	PRJNA1117589	SAMN41642547	JBEHLY000000000	SRR29301101	Paenibacillus larvae
T60	PRJNA1117589	SAMN41642548	JBEHLZ000000000	SRR29301100	Paenibacillus larvae
T61	PRJNA1117589	SAMN41642549	JBEHMB000000000	SRR29301099	Paenibacillus larvae
T62	PRJNA1117589	SAMN41642550	JBEHMA000000000	SRR29301098	Paenibacillus larvae
T63	PRJNA1117589	SAMN41642551	JBEHMC000000000	SRR29301097	Paenibacillus larvae
T65	PRJNA1117589	SAMN41642552	JBEHMD000000000	SRR29301096	Paenibacillus larvae
T66	PRJNA1117589	SAMN41642553	JBEHME000000000	SRR29301095	Paenibacillus larvae
T67	PRJNA1117589	SAMN41642554	JBEHMG000000000	SRR29301094	Paenibacillus larvae
T68	PRJNA1117589	SAMN41642555	JBEHMI000000000	SRR29301093	Paenibacillus larvae
T69	PRJNA1117589	SAMN41642556	JBEHMF000000000	SRR29301091	Paenibacillus larvae
T70	PRJNA1117589	SAMN41642557	JBEHMJ000000000	SRR29301090	Paenibacillus larvae
T71	PRJNA1117589	SAMN41642558	JBEHML000000000	SRR29301089	Paenibacillus larvae
T72	PRJNA1117589	SAMN41642559	JBEHMK000000000	SRR29301088	Paenibacillus larvae
T73	PRJNA1117589	SAMN41642560	JBEHMM000000000	SRR29301087	Paenibacillus larvae
T75	PRJNA1117589	SAMN41642561	JBEHMN000000000	SRR29301086	Paenibacillus larvae
T76	PRJNA1117589	SAMN41642562	JBEHMO000000000	SRR29301085	Paenibacillus larvae
T77	PRJNA1117589	SAMN41642563	JBEHMQ000000000	SRR29301084	Paenibacillus larvae
T78	PRJNA1117589	SAMN41642564	JBEHMP000000000	SRR29301083	Paenibacillus larvae
T79	PRJNA1117589	SAMN41642565	JBEHMR000000000	SRR29301082	Paenibacillus larvae
T80	PRJNA1117589	SAMN41642566	JBEHMU000000000	SRR29301080	Paenibacillus larvae
T81	PRJNA1117589	SAMN41642567	JBEHMT000000000	SRR29301079	Paenibacillus larvae
T82	PRJNA1117589	SAMN41642568	JBEHMV000000000	SRR29301078	Paenibacillus larvae
T83	PRJNA1117589	SAMN41642569	JBEHMW000000000	SRR29301077	Paenibacillus larvae
T84	PRJNA1117589	SAMN41642570	JBEHMX000000000	SRR29301075	Paenibacillus larvae
T85	PRJNA1117589	SAMN41642571	JBEHQD000000000	SRR29300991	Paenibacillus larvae
T86	PRJNA1117589	SAMN41642572	JBEHQG000000000	SRR29300990	Paenibacillus larvae
T87	PRJNA1117589	SAMN41642573	JBEHQE000000000	SRR29300989	Paenibacillus larvae
T88	PRJNA1117589	SAMN41642574	JBEHQI000000000	SRR29300988	Paenibacillus larvae
T89	PRJNA1117589	SAMN41642575	JBEHQF000000000	SRR29300987	Paenibacillus larvae
T90	PRJNA1117589	SAMN41642576	JBEHQK000000000	SRR29300985	Paenibacillus larvae
T91	PRJNA1117589	SAMN41642577	JBEHQJ000000000	SRR29300984	Paenibacillus larvae
T92	PRJNA1117589	SAMN41642578	JBEHQL000000000	SRR29300983	Paenibacillus larvae
T93	PRJNA1117589	SAMN41642579	JBEHQM000000000	SRR29300982	Paenibacillus larvae
T94	PRJNA1117589	SAMN41642580	JBEHQN000000000	SRR29300981	Paenibacillus larvae
T95	PRJNA1117589	SAMN41642581	JBEHQP000000000	SRR29300980	Paenibacillus larvae
T96	PRJNA1117589	SAMN41642582	JBEHQO000000000	SRR29300979	Paenibacillus larvae
T97	PRJNA1117589	SAMN41642583	JBEHQR000000000	SRR29300978	Paenibacillus larvae
T98	PRJNA1117589	SAMN41642584	JBEHQQ000000000	SRR29300977	Paenibacillus larvae
T99	PRJNA1117589	SAMN41642585	JBEHQS000000000	SRR29300976	Paenibacillus larvae
T100	PRJNA1117589	SAMN41642586	JBEHQU000000000	SRR29300974	Paenibacillus larvae
T101	PRJNA1117589	SAMN41642587	JBEHQW000000000	SRR29300973	Paenibacillus larvae
T102	PRJNA1117589	SAMN41642588	JBEHQV000000000	SRR29300972	Paenibacillus larvae
T103	PRJNA1117589	SAMN41642589	JBEHQX000000000	SRR29300971	Paenibacillus larvae
T104	PRJNA1117589	SAMN41642590	JBEHQY000000000	SRR29300970	Paenibacillus larvae
T105	PRJNA1117589	SAMN41642591	JBEHQZ000000000	SRR29300969	Paenibacillus larvae
T106	PRJNA1117589	SAMN41642592	JBEHRA000000000	SRR29300968	Paenibacillus larvae
T107	PRJNA1117589	SAMN41642593	JBEHRG000000000	SRR29300967	Paenibacillus larvae
T108	PRJNA1117589	SAMN41642594	JBEHRI000000000	SRR29300966	Paenibacillus larvae
T109	PRJNA1117589	SAMN41642595	JBEHRB000000000	SRR29300964	Paenibacillus larvae
T110	PRJNA1117589	SAMN41642596	JBEHHM000000000	SRR29301216	Paenibacillus larvae
T111	PRJNA1117589	SAMN41642597	JBEHHN000000000	SRR29301215	Paenibacillus larvae
T112	PRJNA1117589	SAMN41642598	JBEHHO000000000	SRR29301214	Paenibacillus larvae
T113	PRJNA1117589	SAMN41642599	JBEHHQ000000000	SRR29301213	Paenibacillus larvae
T114	PRJNA1117589	SAMN41642600	JBEHHP000000000	SRR29301212	Paenibacillus larvae
T115	PRJNA1117589	SAMN41642601	JBEHHR000000000	SRR29301211	Paenibacillus larvae
T117	PRJNA1117589	SAMN41642602	JBEHHS000000000	SRR29301210	Paenibacillus larvae
T118	PRJNA1117589	SAMN41642603	JBEHHT000000000	SRR29301209	Paenibacillus larvae
T120	PRJNA1117589	SAMN41642604	JBEHHU000000000	SRR29301208	Paenibacillus larvae
T121	PRJNA1117589	SAMN41642605	JBEHHV000000000	SRR29301207	Paenibacillus larvae
T122	PRJNA1117589	SAMN41642606	JBEHHX000000000	SRR29301205	Paenibacillus larvae
T124	PRJNA1117589	SAMN41642607	JBEHHY000000000	SRR29301204	Paenibacillus larvae
T125	PRJNA1117589	SAMN41642608	JBEHHZ000000000	SRR29301203	Paenibacillus larvae
T126	PRJNA1117589	SAMN41642609	JBEHIA000000000	SRR29301202	Paenibacillus larvae
T127	PRJNA1117589	SAMN41642610	JBEHIB000000000	SRR29301201	Paenibacillus larvae
T128	PRJNA1117589	SAMN41642611	JBEHIC000000000	SRR29301200	Paenibacillus larvae
T129	PRJNA1117589	SAMN41642612	JBEHID000000000	SRR29301199	Paenibacillus larvae
T130	PRJNA1117589	SAMN41642613	JBEHIF000000000	SRR29301198	Paenibacillus larvae
T132	PRJNA1117589	SAMN41642614	JBEHIE000000000	SRR29301197	Paenibacillus larvae
T133	PRJNA1117589	SAMN41642615	JBEHIG000000000	SRR29301196	Paenibacillus larvae
T134	PRJNA1117589	SAMN41642616	JBEHII000000000	SRR29301194	Paenibacillus larvae
T135	PRJNA1117589	SAMN41642617	JBEHIJ000000000	SRR29301193	Paenibacillus larvae
T136	PRJNA1117589	SAMN41642618	JBEHIK000000000	SRR29301192	Paenibacillus larvae
T137	PRJNA1117589	SAMN41642619	JBEHIL000000000	SRR29301191	Paenibacillus larvae
T138	PRJNA1117589	SAMN41642620	JBEHIM000000000	SRR29301190	Paenibacillus larvae
T139	PRJNA1117589	SAMN41642621	JBEHIN000000000	SRR29301189	Paenibacillus larvae
T140	PRJNA1117589	SAMN41642622	JBEHIO000000000	SRR29301188	Paenibacillus larvae
T141	PRJNA1117589	SAMN41642623	JBEHIQ000000000	SRR29301187	Paenibacillus larvae
T142	PRJNA1117589	SAMN41642624	JBEHIP000000000	SRR29301186	Paenibacillus larvae
T143	PRJNA1117589	SAMN41642625	JBEHIS000000000	SRR29301185	Paenibacillus larvae
T144	PRJNA1117589	SAMN41642626	JBEHIW000000000	SRR29301183	Paenibacillus larvae
T145	PRJNA1117589	SAMN41642627	JBEHIU000000000	SRR29301182	Paenibacillus larvae
T146	PRJNA1117589	SAMN41642628	JBEHIV000000000	SRR29301181	Paenibacillus larvae
T147	PRJNA1117589	SAMN41642629	JBEHIX000000000	SRR29301180	Paenibacillus larvae
T148	PRJNA1117589	SAMN41642630	JBEHIT000000000	SRR29301179	Paenibacillus larvae
T150	PRJNA1117589	SAMN41642631	JBEHIY000000000	SRR29301178	Paenibacillus larvae
T151	PRJNA1117589	SAMN41642632	JBEHIZ000000000	SRR29301177	Paenibacillus larvae
T152	PRJNA1117589	SAMN41642633	JBEHJA000000000	SRR29301176	Paenibacillus larvae
T153	PRJNA1117589	SAMN41642634	JBEHJB000000000	SRR29301175	Paenibacillus larvae
T154	PRJNA1117589	SAMN41642635	JBEHJC000000000	SRR29301174	Paenibacillus larvae
T155	PRJNA1117589	SAMN41642636	JBEHJE000000000	SRR29301172	Paenibacillus larvae
T156	PRJNA1117589	SAMN41642637	JBEHJF000000000	SRR29301171	Paenibacillus larvae
T157	PRJNA1117589	SAMN41642638	JBEHJG000000000	SRR29301170	Paenibacillus larvae
T158	PRJNA1117589	SAMN41642639	JBEHJH000000000	SRR29301169	Paenibacillus larvae
T159	PRJNA1117589	SAMN41642640	JBEHJI000000000	SRR29301168	Paenibacillus larvae
T160	PRJNA1117589	SAMN41642641	JBEHJJ000000000	SRR29301167	Paenibacillus larvae
T161	PRJNA1117589	SAMN41642642	JBEHJK000000000	SRR29301166	Paenibacillus larvae
T162	PRJNA1117589	SAMN41642643	JBEHJL000000000	SRR29301165	Paenibacillus larvae
T163	PRJNA1117589	SAMN41642644	JBEHJM000000000	SRR29301164	Paenibacillus larvae
T164	PRJNA1117589	SAMN41642645	JBEHJN000000000	SRR29301076	Paenibacillus larvae
T165	PRJNA1117589	SAMN41642646	JBEHMZ000000000	SRR29301073	Paenibacillus larvae
T166	PRJNA1117589	SAMN41642647	JBEHNA000000000	SRR29301072	Paenibacillus larvae
T167	PRJNA1117589	SAMN41642648	JBEHNC000000000	SRR29301071	Paenibacillus larvae
T168	PRJNA1117589	SAMN41642649	JBEHNB000000000	SRR29301070	Paenibacillus larvae
T169	PRJNA1117589	SAMN41642650	JBEHND000000000	SRR29301069	Paenibacillus larvae
T170	PRJNA1117589	SAMN41642651	JBEHNE000000000	SRR29301068	Paenibacillus larvae
T171	PRJNA1117589	SAMN41642652	JBEHNF000000000	SRR29301067	Paenibacillus larvae
T172	PRJNA1117589	SAMN41642653	JBEHNG000000000	SRR29301066	Paenibacillus larvae
T173	PRJNA1117589	SAMN41642654	JBEHNH000000000	SRR29301065	Paenibacillus larvae
T174	PRJNA1117589	SAMN41642655	JBEHNI000000000	SRR29301064	Paenibacillus larvae
T175	PRJNA1117589	SAMN41642656	JBEHNK000000000	SRR29301062	Paenibacillus larvae
T176	PRJNA1117589	SAMN41642657	JBEHNL000000000	SRR29301061	Paenibacillus larvae
T177	PRJNA1117589	SAMN41642658	JBEHNM000000000	SRR29301060	Paenibacillus larvae
T178	PRJNA1117589	SAMN41642659	JBEHNN000000000	SRR29301059	Paenibacillus larvae
T179	PRJNA1117589	SAMN41642660	JBEHNO000000000	SRR29301058	Paenibacillus larvae
T180	PRJNA1117589	SAMN41642661	JBEHNP000000000	SRR29301057	Paenibacillus larvae
T181	PRJNA1117589	SAMN41642662	JBEHNQ000000000	SRR29301056	Paenibacillus larvae
T182	PRJNA1117589	SAMN41642663	JBEHNR000000000	SRR29301055	Paenibacillus larvae
T184	PRJNA1117589	SAMN41642664	JBEHNS000000000	SRR29301054	Paenibacillus larvae
T186	PRJNA1117589	SAMN41642665	JBEHNT000000000	SRR29301053	Paenibacillus larvae
T188	PRJNA1117589	SAMN41642666	JBEHNV000000000	SRR29301051	Paenibacillus larvae
T189	PRJNA1117589	SAMN41642667	JBEHNX000000000	SRR29301050	Paenibacillus larvae
T190	PRJNA1117589	SAMN41642668	JBEHNW000000000	SRR29301049	Paenibacillus larvae
T191	PRJNA1117589	SAMN41642669	JBEHNY000000000	SRR29301048	Paenibacillus larvae
T192	PRJNA1117589	SAMN41642670	JBEHNZ000000000	SRR29300965	Paenibacillus larvae
T193	PRJNA1117589	SAMN41642671	JBEHRC000000000	SRR29300963	Paenibacillus larvae
T194	PRJNA1117589	SAMN41642672	JBEHRH000000000	SRR29300962	Paenibacillus larvae
T195	PRJNA1117589	SAMN41642673	JBEHRD000000000	SRR29300961	Paenibacillus larvae
T196	PRJNA1117589	SAMN41642674	JBEHRE000000000	SRR29300960	Paenibacillus larvae
T197	PRJNA1117589	SAMN41642675	JBEHRF000000000	SRR29300959	Paenibacillus larvae
T198	PRJNA1117589	SAMN41642676	JBEHRJ000000000	SRR29300957	Paenibacillus larvae
T199	PRJNA1117589	SAMN41642677	JBEHRL000000000	SRR29300956	Paenibacillus larvae
T200	PRJNA1117589	SAMN41642678	JBEHRM000000000	SRR29300955	Paenibacillus larvae
T201	PRJNA1117589	SAMN41642679	JBEHRN000000000	SRR29300954	Paenibacillus larvae
T202	PRJNA1117589	SAMN41642680	JBEHRO000000000	SRR29300953	Paenibacillus larvae
T203	PRJNA1117589	SAMN41642681	JBEHRQ000000000	SRR29300952	Paenibacillus larvae
T204	PRJNA1117589	SAMN41642682	JBEHRP000000000	SRR29300951	Paenibacillus larvae
T205	PRJNA1117589	SAMN41642683	JBEHRR000000000	SRR29300950	Paenibacillus larvae
T206	PRJNA1117589	SAMN41642684	JBEHRT000000000	SRR29300949	Paenibacillus larvae
T207	PRJNA1117589	SAMN41642685	JBEHRS000000000	SRR29300948	Paenibacillus larvae
T208	PRJNA1117589	SAMN41642686	JBEHRU000000000	SRR29300946	Paenibacillus larvae
T209	PRJNA1117589	SAMN41642687	JBEHRW000000000	SRR29300945	Paenibacillus larvae
T210	PRJNA1117589	SAMN41642688	JBEHRX000000000	SRR29300944	Paenibacillus larvae
T211	PRJNA1117589	SAMN41642689	JBEHRY000000000	SRR29300943	Paenibacillus larvae
T223	PRJNA1117589	SAMN41642690	JBEHSA000000000	SRR29300942	Paenibacillus larvae
T224	PRJNA1117589	SAMN41642691	JBEHRZ000000000	SRR29300941	Paenibacillus larvae
T225	PRJNA1117589	SAMN41642692	JBEHSB000000000	SRR29300940	Paenibacillus larvae
T229	PRJNA1117589	SAMN41642693	JBEHSC000000000	SRR29300939	Paenibacillus larvae
T230	PRJNA1117589	SAMN41642694	JBEHSD000000000	SRR29300938	Paenibacillus larvae
T231	PRJNA1117589	SAMN41642695	JBEHSF000000000	SRR29300937	Paenibacillus larvae
T232	PRJNA1117589	SAMN41642696	JBEHJQ000000000	SRR29301161	Paenibacillus larvae
T233	PRJNA1117589	SAMN41642697	JBEHJP000000000	SRR29301160	Paenibacillus larvae
T234	PRJNA1117589	SAMN41642698	JBEHJR000000000	SRR29301159	Paenibacillus larvae
T235	PRJNA1117589	SAMN41642699	JBEHJS000000000	SRR29301158	Paenibacillus larvae
T237	PRJNA1117589	SAMN41642700	JBEHJT000000000	SRR29301157	Paenibacillus larvae
T239	PRJNA1117589	SAMN41642701	JBEHJU000000000	SRR29301156	Paenibacillus larvae
T240	PRJNA1117589	SAMN41642702	JBEHJV000000000	SRR29301155	Paenibacillus larvae
T243	PRJNA1117589	SAMN41642703	JBEHJW000000000	SRR29301154	Paenibacillus larvae
T244	PRJNA1117589	SAMN41642704	JBEHJX000000000	SRR29301153	Paenibacillus larvae
T245	PRJNA1117589	SAMN41642705	JBEHKH000000000	SRR29301152	Paenibacillus larvae
T247	PRJNA1117589	SAMN41642706	JBEHJZ000000000	SRR29301150	Paenibacillus larvae
T248	PRJNA1117589	SAMN41642707	JBEHKA000000000	SRR29301149	Paenibacillus larvae
T249	PRJNA1117589	SAMN41642708	JBEHKB000000000	SRR29301148	Paenibacillus larvae
T250	PRJNA1117589	SAMN41642709	JBEHKC000000000	SRR29301147	Paenibacillus larvae
T251	PRJNA1117589	SAMN41642710	JBEHKD000000000	SRR29301146	Paenibacillus larvae
T252	PRJNA1117589	SAMN41642711	JBEHKE000000000	SRR29301145	Paenibacillus larvae
T253	PRJNA1117589	SAMN41642712	JBEHKF000000000	SRR29301144	Paenibacillus larvae
T254	PRJNA1117589	SAMN41642713	JBEHKG000000000	SRR29301143	Paenibacillus larvae
T255	PRJNA1117589	SAMN41642714	JBEHKI000000000	SRR29301142	Paenibacillus larvae
T256	PRJNA1117589	SAMN41642715	JBEHKJ000000000	SRR29301141	Paenibacillus larvae
T257	PRJNA1117589	SAMN41642716	JBEHKK000000000	SRR29301139	Paenibacillus larvae
T258	PRJNA1117589	SAMN41642717	JBEHKL000000000	SRR29301138	Paenibacillus larvae
T259	PRJNA1117589	SAMN41642718	JBEHKM000000000	SRR29301137	Paenibacillus larvae
T260	PRJNA1117589	SAMN41642719	JBEHKO000000000	SRR29301136	Paenibacillus larvae
T261	PRJNA1117589	SAMN41642720	JBEHKP000000000	SRR29301047	Paenibacillus larvae
T262	PRJNA1117589	SAMN41642721	JBEHOA000000000	SRR29301046	Paenibacillus larvae
T263	PRJNA1117589	SAMN41642722	JBEHOC000000000	SRR29301045	Paenibacillus larvae
T264	PRJNA1117589	SAMN41642723	JBEHOD000000000	SRR29301044	Paenibacillus larvae
T265	PRJNA1117589	SAMN41642724	JBEHOB000000000	SRR29301043	Paenibacillus larvae
T266	PRJNA1117589	SAMN41642725	JBEHOE000000000	SRR29301042	Paenibacillus larvae
T267	PRJNA1117589	SAMN41642726	JBEHOG000000000	SRR29301040	Paenibacillus larvae
T268	PRJNA1117589	SAMN41642727	JBEHOH000000000	SRR29301039	Paenibacillus larvae
T269	PRJNA1117589	SAMN41642728	JBEHOI000000000	SRR29301038	Paenibacillus larvae
T270	PRJNA1117589	SAMN41642729	JBEHOJ000000000	SRR29301037	Paenibacillus larvae
T271	PRJNA1117589	SAMN41642730	JBEHOL000000000	SRR29301036	Paenibacillus larvae
T272	PRJNA1117589	SAMN41642731	JBEHOM000000000	SRR29301035	Paenibacillus larvae
T273	PRJNA1117589	SAMN41642732	JBEHOK000000000	SRR29301034	Paenibacillus larvae
T274	PRJNA1117589	SAMN41642733	JBEHON000000000	SRR29301033	Paenibacillus larvae
T275	PRJNA1117589	SAMN41642734	JBEHOO000000000	SRR29301032	Paenibacillus larvae
T276	PRJNA1117589	SAMN41642735	JBEHOP000000000	SRR29301031	Paenibacillus larvae
T277	PRJNA1117589	SAMN41642736	JBEHOQ000000000	SRR29301029	Paenibacillus larvae
T278	PRJNA1117589	SAMN41642737	JBEHOR000000000	SRR29301028	Paenibacillus larvae
T279	PRJNA1117589	SAMN41642738	JBEHOU000000000	SRR29301027	Paenibacillus larvae
T280	PRJNA1117589	SAMN41642739	JBEHOT000000000	SRR29301026	Paenibacillus larvae
T281	PRJNA1117589	SAMN41642740	JBEHOV000000000	SRR29301025	Paenibacillus larvae
T282	PRJNA1117589	SAMN41642741	JBEHOW000000000	SRR29301024	Paenibacillus larvae
T283	PRJNA1117589	SAMN41642742	JBEHOX000000000	SRR29301023	Paenibacillus larvae
T284	PRJNA1117589	SAMN41642743	JBEHOY000000000	SRR29301022	Paenibacillus larvae
T285	PRJNA1117589	SAMN41642744	JBEHOZ000000000	SRR29301021	Paenibacillus larvae
T286	PRJNA1117589	SAMN41642745	JBEHPB000000000	SRR29301020	Paenibacillus larvae
T287	PRJNA1117589	SAMN41642746	JBEHSG000000000	SRR29300935	Paenibacillus larvae
T288	PRJNA1117589	SAMN41642747	JBEHSI000000000	SRR29300934	Paenibacillus larvae
T289	PRJNA1117589	SAMN41642748	JBEHSH000000000	SRR29300933	Paenibacillus larvae
T290	PRJNA1117589	SAMN41642749	JBEHSK000000000	SRR29300932	Paenibacillus larvae
T291	PRJNA1117589	SAMN41642750	JBEHSJ000000000	SRR29300931	Paenibacillus larvae
T292	PRJNA1117589	SAMN41642751	JBEHSL000000000	SRR29300930	Paenibacillus larvae
T293	PRJNA1117589	SAMN41642752	JBEHSM000000000	SRR29300929	Paenibacillus larvae
T294	PRJNA1117589	SAMN41642753	JBEHSN000000000	SRR29300928	Paenibacillus larvae
T295	PRJNA1117589	SAMN41642754	JBEHSO000000000	SRR29300927	Paenibacillus larvae
T296	PRJNA1117589	SAMN41642755	JBEHSP000000000	SRR29300926	Paenibacillus larvae
T297	PRJNA1117589	SAMN41642756	JBEHSR000000000	SRR29300924	Paenibacillus larvae
T298	PRJNA1117589	SAMN41642757	JBEHSS000000000	SRR29300923	Paenibacillus larvae
T299	PRJNA1117589	SAMN41642758	JBEHST000000000	SRR29300922	Paenibacillus larvae
T300	PRJNA1117589	SAMN41642759	JBEHSU000000000	SRR29301290	Paenibacillus larvae
T301	PRJNA1117589	SAMN41642760	JBEHSV000000000	SRR29301289	Paenibacillus larvae
T302	PRJNA1117589	SAMN41642761	JBEHSW000000000	SRR29301288	Paenibacillus larvae
T303	PRJNA1117589	SAMN41642762	JBEHSX000000000	SRR29301287	Paenibacillus larvae
T304	PRJNA1117589	SAMN41642763	JBEHTA000000000	SRR29301286	Paenibacillus larvae
T305	PRJNA1117589	SAMN41642764	JBEHSY000000000	SRR29301285	Paenibacillus larvae
T306	PRJNA1117589	SAMN41642765	JBEHSZ000000000	SRR29301284	Paenibacillus larvae
T307	PRJNA1117589	SAMN41642766	JBEHTC000000000	SRR29301282	Paenibacillus larvae
T308	PRJNA1117589	SAMN41642767	JBEHTE000000000	SRR29301281	Paenibacillus larvae
T309	PRJNA1117589	SAMN41642768	JBEHTD000000000	SRR29301280	Paenibacillus larvae
T310	PRJNA1117589	SAMN41642769	JBEHTG000000000	SRR29301279	Paenibacillus larvae
T311	PRJNA1117589	SAMN41642770	JBEHTF000000000	SRR29301278	Paenibacillus larvae
T312	PRJNA1117589	SAMN41642771	JBEHTI000000000	SRR29301249	Paenibacillus larvae
T313	PRJNA1117589	SAMN41642772	JBEHUL000000000	SRR29301247	Paenibacillus larvae
T315	PRJNA1117589	SAMN41642773	JBEHUM000000000	SRR29301246	Paenibacillus larvae
T316	PRJNA1117589	SAMN41642774	JBEHUN000000000	SRR29301245	Paenibacillus larvae
T317	PRJNA1117589	SAMN41642775	JBEHUO000000000	SRR29301244	Paenibacillus larvae
T318	PRJNA1117589	SAMN41642776	JBEHUR000000000	SRR29301242	Paenibacillus larvae
T319	PRJNA1117589	SAMN41642777	JBEHUQ000000000	SRR29301241	Paenibacillus larvae
T320	PRJNA1117589	SAMN41642778	JBEHUS000000000	SRR29301240	Paenibacillus larvae
T321	PRJNA1117589	SAMN41642779	JBEHUT000000000	SRR29301239	Paenibacillus larvae
T322	PRJNA1117589	SAMN41642780	JBEHUV000000000	SRR29301238	Paenibacillus larvae
T323	PRJNA1117589	SAMN41642781	JBEHUU000000000	SRR29301237	Paenibacillus larvae
T324	PRJNA1117589	SAMN41642782	JBEHUW000000000	SRR29301236	Paenibacillus larvae
T325	PRJNA1117589	SAMN41642783	JBEHUX000000000	SRR29301235	Paenibacillus larvae
T326	PRJNA1117589	SAMN41642784	JBEHUY000000000	SRR29301234	Paenibacillus larvae
T327	PRJNA1117589	SAMN41642785	JBEHUZ000000000	SRR29301233	Paenibacillus larvae
T328	PRJNA1117589	SAMN41642786	JBEHVC000000000	SRR29301231	Paenibacillus larvae
T329	PRJNA1117589	SAMN41642787	JBEHVB000000000	SRR29301230	Paenibacillus larvae
T331	PRJNA1117589	SAMN41642788	JBEHVD000000000	SRR29301229	Paenibacillus larvae
T332	PRJNA1117589	SAMN41642789	JBEHVE000000000	SRR29301228	Paenibacillus larvae
T469	PRJNA1117589	SAMN41642790	JBEHVH000000000	SRR29301227	Paenibacillus larvae
T471	PRJNA1117589	SAMN41642791	JBEHVF000000000	SRR29301226	Paenibacillus larvae
T472	PRJNA1117589	SAMN41642792	JBEHVG000000000	SRR29301225	Paenibacillus larvae
T473	PRJNA1117589	SAMN41642793	JBEHVI000000000	SRR29301224	Paenibacillus larvae
T474	PRJNA1117589	SAMN41642794	JBEHVJ000000000	SRR29301223	Paenibacillus larvae
T477	PRJNA1117589	SAMN41642795	JBEHVK000000000	SRR29301222	Paenibacillus larvae
T478	PRJNA1117589	SAMN41642796	JBEHKQ000000000	SRR29301135	Paenibacillus larvae
T479	PRJNA1117589	SAMN41642797	JBEHKR000000000	SRR29301134	Paenibacillus larvae
T480	PRJNA1117589	SAMN41642798	JBEHKS000000000	SRR29301133	Paenibacillus larvae
T481	PRJNA1117589	SAMN41642799	JBEHKU000000000	SRR29301132	Paenibacillus larvae
T482	PRJNA1117589	SAMN41642800	JBEHKT000000000	SRR29301131	Paenibacillus larvae
T483	PRJNA1117589	SAMN41642801	JBEHKW000000000	SRR29301130	Paenibacillus larvae
T484	PRJNA1117589	SAMN41642802	JBEHKV000000000	SRR29301129	Paenibacillus larvae
T485	PRJNA1117589	SAMN41642803	JBEHKX000000000	SRR29301128	Paenibacillus larvae
T486	PRJNA1117589	SAMN41642804	JBEHKY000000000	SRR29301127	Paenibacillus larvae
T487	PRJNA1117589	SAMN41642805	JBEHKZ000000000	SRR29301126	Paenibacillus larvae
T489	PRJNA1117589	SAMN41642806	JBEHLA000000000	SRR29301124	Paenibacillus larvae
T491	PRJNA1117589	SAMN41642807	JBEHLC000000000	SRR29301123	Paenibacillus larvae
T494	PRJNA1117589	SAMN41642808	JBEHLD000000000	SRR29301122	Paenibacillus larvae
T496	PRJNA1117589	SAMN41642809	JBEHLE000000000	SRR29301121	Paenibacillus larvae
T497	PRJNA1117589	SAMN41642810	JBEHLG000000000	SRR29301120	Paenibacillus larvae
T498	PRJNA1117589	SAMN41642811	JBEHLF000000000	SRR29301119	Paenibacillus larvae
T499	PRJNA1117589	SAMN41642812	JBEHLH000000000	SRR29301118	Paenibacillus larvae
T500	PRJNA1117589	SAMN41642813	JBEHLI000000000	SRR29301117	Paenibacillus larvae
T501	PRJNA1117589	SAMN41642814	JBEHLJ000000000	SRR29301116	Paenibacillus larvae
T502	PRJNA1117589	SAMN41642815	JBEHLK000000000	SRR29301115	Paenibacillus larvae
T503	PRJNA1117589	SAMN41642816	JBEHLM000000000	SRR29301113	Paenibacillus larvae
T505	PRJNA1117589	SAMN41642817	JBEHLN000000000	SRR29301112	Paenibacillus larvae
T506	PRJNA1117589	SAMN41642818	JBEHLO000000000	SRR29301111	Paenibacillus larvae
T508	PRJNA1117589	SAMN41642819	JBEHLP000000000	SRR29301110	Paenibacillus larvae
T509	PRJNA1117589	SAMN41642820	JBEHLQ000000000	SRR29301109	Paenibacillus larvae
T510	PRJNA1117589	SAMN41642821	JBEHLR000000000	SRR29301108	Paenibacillus larvae
T511	PRJNA1117589	SAMN41642822	JBEHPD000000000	SRR29301019	Paenibacillus larvae
T513	PRJNA1117589	SAMN41642823	JBEHPC000000000	SRR29301018	Paenibacillus larvae
T517	PRJNA1117589	SAMN41642824	JBEHPE000000000	SRR29301017	Paenibacillus larvae
T519	PRJNA1117589	SAMN41642825	JBEHPF000000000	SRR29301016	Paenibacillus larvae
T520	PRJNA1117589	SAMN41642826	JBEHPH000000000	SRR29301014	Paenibacillus larvae
T521	PRJNA1117589	SAMN41642827	JBEHPI000000000	SRR29301013	Paenibacillus larvae
T522	PRJNA1117589	SAMN41642828	JBEHPK000000000	SRR29301012	Paenibacillus larvae
T523	PRJNA1117589	SAMN41642829	JBEHPJ000000000	SRR29301011	Paenibacillus larvae
T524	PRJNA1117589	SAMN41642830	JBEHPL000000000	SRR29301010	Paenibacillus larvae
T525	PRJNA1117589	SAMN41642831	JBEHPN000000000	SRR29301009	Paenibacillus larvae
T526	PRJNA1117589	SAMN41642832	JBEHPM000000000	SRR29301008	Paenibacillus larvae
T531	PRJNA1117589	SAMN41642833	JBEHPP000000000	SRR29301007	Paenibacillus larvae
T532	PRJNA1117589	SAMN41642834	JBEHPO000000000	SRR29301006	Paenibacillus larvae
T533	PRJNA1117589	SAMN41642835	JBEHPR000000000	SRR29301005	Paenibacillus larvae
T534	PRJNA1117589	SAMN41642836	JBEHPQ000000000	SRR29301003	Paenibacillus larvae
T535	PRJNA1117589	SAMN41642837	JBELMU000000000	SRR29301002	Paenibacillus larvae
T536	PRJNA1117589	SAMN41642838	JBEHPU000000000	SRR29301001	Paenibacillus larvae
T537	PRJNA1117589	SAMN41642839	JBEHPT000000000	SRR29301000	Paenibacillus larvae
T538	PRJNA1117589	SAMN41642840	JBEHPV000000000	SRR29300999	Paenibacillus larvae
T539	PRJNA1117589	SAMN41642841	JBEHPX000000000	SRR29300998	Paenibacillus larvae
T540	PRJNA1117589	SAMN41642842	JBEHPW000000000	SRR29300997	Paenibacillus larvae
T542	PRJNA1117589	SAMN41642843	JBEHPY000000000	SRR29300996	Paenibacillus larvae
T544	PRJNA1117589	SAMN41642844	JBEHQB000000000	SRR29300995	Paenibacillus larvae
T545	PRJNA1117589	SAMN41642845	JBEHPZ000000000	SRR29300994	Paenibacillus larvae
T546	PRJNA1117589	SAMN41642846	JBEHQC000000000	SRR29300992	Paenibacillus larvae
T548	PRJNA1117589	SAMN41642847	JBEHTJ000000000	SRR29301277	Paenibacillus larvae
T549	PRJNA1117589	SAMN41642848	JBEHTH000000000	SRR29301276	Paenibacillus larvae
T550	PRJNA1117589	SAMN41642849	JBEHTK000000000	SRR29301275	Paenibacillus larvae
T552	PRJNA1117589	SAMN41642850	JBEHTL000000000	SRR29301274	Paenibacillus larvae
T556	PRJNA1117589	SAMN41642851	JBEHTM000000000	SRR29301273	Paenibacillus larvae
T559	PRJNA1117589	SAMN41642852	JBEHTN000000000	SRR29301272	Paenibacillus larvae
T560	PRJNA1117589	SAMN41642853	JBEHTO000000000	SRR29301271	Paenibacillus larvae
T561	PRJNA1117589	SAMN41642854	JBEHTP000000000	SRR29301270	Paenibacillus larvae
T563	PRJNA1117589	SAMN41642855	JBEHTR000000000	SRR29301269	Paenibacillus larvae
T564	PRJNA1117589	SAMN41642856	JBEHTS000000000	SRR29301267	Paenibacillus larvae
T565	PRJNA1117589	SAMN41642857	JBEHTT000000000	SRR29301266	Paenibacillus larvae
T566	PRJNA1117589	SAMN41642858	JBEHTU000000000	SRR29301265	Paenibacillus larvae
T567	PRJNA1117589	SAMN41642859	JBEHTV000000000	SRR29301264	Paenibacillus larvae
T568	PRJNA1117589	SAMN41642860	JBEHTW000000000	SRR29301263	Paenibacillus larvae
T569	PRJNA1117589	SAMN41642861	JBEHTX000000000	SRR29301262	Paenibacillus larvae
T579	PRJNA1117589	SAMN41642862	JBEHTY000000000	SRR29301261	Paenibacillus larvae
T580	PRJNA1117589	SAMN41642863	JBEHTZ000000000	SRR29301260	Paenibacillus larvae
T581	PRJNA1117589	SAMN41642864	JBEHUB000000000	SRR29301259	Paenibacillus larvae

## Sheet: T3_NCBI_Ref_Assemblies
Table 4: NCBI Reference assemblies for P. larvae ERIC-types I, II, III, IV, and V
NCBI RefSeq assembly	ERIC_Type
GCF_002951875.1	ERIC_I
GCF_000511405.1	ERIC_II
GCF_002951915.1	ERIC_III
GCF_002951935.1	ERIC_IV
GCF_011220525.1	ERIC_V

## Sheet: T4_SE_Aust_QC_Info
Table 5: Sequencing quality control information and metadata for 368 P. larvae isolates originally submitted to EMAI that passed QC as noted in methods. Fourteen samples were obtained by EMAI from overseas, as noted by "OS" in "State" column.
Assembly ID	No of Contigs	Total length bp	N50	State	Country
T1	173	4249971	72474	NSW	Aust
T2	159	4118618	75557	NSW	Aust
T3	202	4286037	75273	NSW	Aust
T4	191	3981938	52474	NSW	Aust
T5	275	4174458	37343	Aust	Aust
T6	249	4178793	43808	Aust	Aust
T7	206	4287284	68857	NSW	Aust
T8	202	4284128	71300	NSW	Aust
T9	249	4137515	43808	NSW	Aust
T10	212	4084707	52025	NSW	Aust
T11	206	4286213	63058	NSW	Aust
T12	161	4121021	75439	NSW	Aust
T13	170	4159744	75496	NSW	Aust
T14	196	3982136	52491	NSW	Aust
T15	161	4178651	76220	NSW	Aust
T16	164	4178172	75439	NSW	Aust
T17	206	3974931	52025	NSW	Aust
T18	206	4290411	71300	NSW	Aust
T19	173	4241386	71302	NSW	Aust
T21	209	3975320	49632	NSW	Aust
T24	198	4304354	60347	NSW	Aust
T25	167	4202313	75557	Aust	Aust
T26	206	4292051	68857	NSW	Aust
T27	158	4122885	75557	NSW	Aust
T28	169	4180445	75821	NSW	Aust
T29	162	4162508	75557	NSW	Aust
T30	156	4120982	76220	NSW	Aust
T31	163	4163406	75820	NSW	Aust
T32	193	4295293	71302	NSW	Aust
T33	240	4136832	52762	NSW	Aust
T35	178	4212096	75556	NSW	Aust
T37	175	4248477	78284	NSW	Aust
T40	206	4328560	71302	NSW	Aust
T41	154	4115391	78284	NSW	Aust
T42	198	4387570	71302	NSW	Aust
T43	152	4121140	76293	NSW	Aust
T44	155	4121514	75821	NSW	Aust
T45	166	4245777	76931	NSW	Aust
T46	186	4255870	75497	NSW	Aust
T47	169	4247267	76930	NSW	Aust
T48	170	4251648	72474	NSW	Aust
T49	151	4116614	77071	NSW	Aust
T50	208	4073504	46455	NSW	Aust
T51	197	4285569	75445	NSW	Aust
T52	198	4322241	75496	NSW	Aust
T53	156	4163961	78032	NSW	Aust
T54	208	3993054	47001	NT	Aust
T55	185	4279652	71302	NSW	Aust
T56	216	3998017	47001	NT	Aust
T58	213	3998025	47001	NT	Aust
T59	213	3993783	52306	NT	Aust
T60	211	3996615	49673	NT	Aust
T61	206	3990105	51785	NT	Aust
T62	207	3998597	50051	NT	Aust
T63	168	4235521	75970	NT	Aust
T65	207	3985535	51110	NT	Aust
T66	205	4178409	61027	OS	New Caledonia
T67	224	4184276	49024	OS	New Caledonia
T68	216	4175725	53409	OS	New Caledonia
T69	209	4180560	61027	OS	New Caledonia
T70	221	4180646	52494	OS	New Caledonia
T71	158	4118690	77139	OS	New Caledonia
T72	158	4118417	76911	OS	New Caledonia
T73	216	4180741	51421	OS	New Caledonia
T75	219	4178895	49737	OS	New Caledonia
T76	153	4214454	78284	NSW	Aust
T77	191	4029002	53189	NSW	Aust
T78	162	4212033	75557	NSW	Aust
T79	253	4083995	39501	NSW	Aust
T80	207	4330497	68857	NSW	Aust
T81	202	3989145	52025	NSW	Aust
T82	161	4120977	75821	NSW	Aust
T83	200	4291048	71299	NSW	Aust
T84	158	4121109	75557	NSW	Aust
T85	223	4311888	63157	NSW	Aust
T86	200	3973946	47893	NSW	Aust
T87	215	4311800	68857	NSW	Aust
T88	190	4287519	75557	NSW	Aust
T89	190	4252246	71302	NSW	Aust
T90	200	3987403	51785	NT	Aust
T91	161	4120968	75821	NSW	Aust
T92	187	4255890	75497	NSW	Aust
T93	186	4281119	71300	NSW	Aust
T94	214	4358058	71300	NSW	Aust
T95	178	4276401	76340	NSW	Aust
T96	166	4212958	76931	NSW	Aust
T97	178	4281699	75557	NT	Aust
T98	184	4362266	71301	NSW	Aust
T99	160	4157377	77139	NSW	Aust
T100	184	4318711	71301	NSW	Aust
T101	219	4137329	39903	NSW	Aust
T102	168	4201582	75445	NSW	Aust
T103	165	4157490	75557	NSW	Aust
T104	168	4208485	78032	NSW	Aust
T105	170	4244953	75497	NSW	Aust
T106	167	4177446	75557	NSW	Aust
T107	193	3991966	52491	NSW	Aust
T108	183	4271239	71300	NSW	Aust
T109	204	3998808	55428	NT	Aust
T110	174	4363360	75556	NSW	Aust
T111	182	4323854	71302	NSW	Aust
T112	175	4246426	71300	NSW	Aust
T113	196	4255290	71300	NSW	Aust
T114	179	4272193	75555	NSW	Aust
T115	177	4247614	76278	NSW	Aust
T117	175	4243937	75557	NSW	Aust
T118	150	4244119	77475	NSW	Aust
T120	216	4140010	51784	NSW	Aust
T121	167	4200443	75557	NSW	Aust
T122	162	4180679	75557	NSW	Aust
T124	149	4123023	78284	NSW	Aust
T125	201	4288180	71302	NSW	Aust
T126	195	3992445	53189	NSW	Aust
T127	249	4178736	43597	NSW	Aust
T128	160	4211690	78282	NSW	Aust
T129	216	4303688	75273	NSW	Aust
T130	212	4157595	47123	NSW	Aust
T132	198	3979693	52142	NSW	Aust
T133	168	4247010	75439	NSW	Aust
T134	197	3981860	51785	NSW	Aust
T135	165	4242574	76931	NSW	Aust
T136	142	4115609	78234	NSW	Aust
T137	191	4285360	68857	NSW	Aust
T138	187	4278652	75557	NSW	Aust
T139	193	4366181	76220	Qld	Aust
T140	167	4257884	76930	NSW	Aust
T141	227	4066742	57254	NSW	Aust
T142	163	4204561	76931	NSW	Aust
T143	166	4211814	75557	NSW	Aust
T144	195	3971902	52490	NSW	Aust
T145	194	4292597	75555	NSW	Aust
T146	169	4237212	75438	NSW	Aust
T147	155	4208704	76931	NSW	Aust
T148	196	4254953	76931	NSW	Aust
T150	150	4102640	78033	NSW	Aust
T151	165	4210155	76931	NSW	Aust
T152	171	4187633	76931	NSW	Aust
T153	185	4298802	80174	NSW	Aust
T154	168	4206626	75557	NSW	Aust
T155	194	4311296	75557	NSW	Aust
T156	176	4300719	75720	NSW	Aust
T157	208	3963029	46456	NSW	Aust
T158	164	4247494	76930	NSW	Aust
T159	184	4289033	75557	NSW	Aust
T160	213	4174746	52337	NSW	Aust
T161	207	3992327	52475	NT	Aust
T162	168	4252622	77768	NSW	Aust
T163	162	4207047	75811	NSW	Aust
T164	160	4249966	76220	NSW	Aust
T165	149	4187454	80174	NSW	Aust
T166	163	4245344	76931	NSW	Aust
T167	158	4234401	75970	NSW	Aust
T168	150	4164957	76340	NSW	Aust
T169	197	4110512	52474	NSW	Aust
T170	154	4235506	78282	NSW	Aust
T171	206	4123714	47841	NSW	Aust
T172	148	4165312	78284	NSW	Aust
T173	211	4357827	78048	NSW	Aust
T174	180	4316532	76340	NSW	Aust
T175	216	3984503	44930	NSW	Aust
T176	211	4355766	76934	NSW	Aust
T177	193	4335404	71302	NSW	Aust
T178	189	4013729	51784	NSW	Aust
T179	181	4286021	71302	NSW	Aust
T180	177	4282014	76341	NSW	Aust
T181	165	4238024	76931	NSW	Aust
T182	156	4248412	78282	NSW	Aust
T184	159	4248994	78282	NSW	Aust
T186	160	4248451	78282	NSW	Aust
T188	160	4245386	80174	NSW	Aust
T189	161	4245631	78282	NSW	Aust
T190	168	4245974	78282	NSW	Aust
T191	152	4248237	80174	NSW	Aust
T192	168	4247089	76936	NSW	Aust
T193	156	4246808	80175	NSW	Aust
T194	163	4246472	78284	NSW	Aust
T195	160	4248944	78282	NSW	Aust
T196	161	4243834	80174	NSW	Aust
T197	165	4248630	76702	NSW	Aust
T198	174	4246296	76702	NSW	Aust
T199	163	4248217	78284	NSW	Aust
T200	175	4247135	76931	NSW	Aust
T201	158	4247312	80174	NSW	Aust
T202	188	4285650	75557	NSW	Aust
T203	157	4207866	75810	NSW	Aust
T204	196	4278123	71163	NSW	Aust
T205	162	4116227	78032	NSW	Aust
T206	161	4161720	75557	NSW	Aust
T207	163	4160282	76277	NSW	Aust
T208	247	4137083	45069	NSW	Aust
T209	194	3973363	53190	NSW	Aust
T210	191	4216525	75445	NSW	Aust
T211	180	4202962	70672	NSW	Aust
T223	190	4256217	69970	NSW	Aust
T224	180	4261067	75439	NSW	Aust
T225	162	4159078	71302	NSW	Aust
T229	212	4103803	43796	NSW	Aust
T230	194	4281155	71302	NSW	Aust
T231	176	4246788	75557	NSW	Aust
T232	183	4249251	70736	NSW	Aust
T233	173	4167401	71302	NSW	Aust
T234	197	4254274	70415	NSW	Aust
T235	173	4216402	71300	NSW	Aust
T237	219	4056904	46457	NSW	Aust
T239	165	4159551	75497	NSW	Aust
T240	216	4137068	51784	NSW	Aust
T243	175	4243982	75557	NSW	Aust
T244	176	4197475	75821	NSW	Aust
T245	189	4371884	63058	NSW	Aust
T247	210	4132633	51785	NSW	Aust
T248	208	4136206	51784	NSW	Aust
T249	159	4122128	75820	NSW	Aust
T250	191	4257112	73735	NSW	Aust
T251	219	4289274	63058	NSW	Aust
T252	215	4157890	47123	NSW	Aust
T253	204	3971940	52025	NSW	Aust
T254	177	4207989	75445	NSW	Aust
T255	166	4198297	75557	NSW	Aust
T256	153	4115528	78031	NSW	Aust
T257	206	4286001	63283	NSW	Aust
T258	180	4199021	71301	NSW	Aust
T259	167	4158498	75821	NSW	Aust
T260	171	4235177	75696	NSW	Aust
T261	218	4175525	51654	NSW	Aust
T262	218	4091707	51785	NSW	Aust
T263	205	4330733	63283	NSW	Aust
T264	227	4165185	45475	NSW	Aust
T265	200	4282530	71163	NSW	Aust
T266	167	4235725	75555	NSW	Aust
T267	181	4255083	71302	NSW	Aust
T268	208	4285171	63058	NSW	Aust
T269	211	4157525	51784	NSW	Aust
T270	176	4232575	71456	NSW	Aust
T271	175	4240500	71302	NSW	Aust
T272	164	4163800	75555	NSW	Aust
T273	160	4208337	76955	NSW	Aust
T274	160	4119420	75557	NSW	Aust
T275	159	4121115	75821	NSW	Aust
T276	192	4336694	75444	NSW	Aust
T277	190	4322027	71300	NSW	Aust
T278	170	4237338	75696	NSW	Aust
T279	159	4112959	77039	NSW	Aust
T280	225	4389303	62589	NSW	Aust
T281	205	4283047	63058	NSW	Aust
T282	189	4274490	63058	NSW	Aust
T283	165	4158299	75557	NSW	Aust
T284	184	4254324	71302	NSW	Aust
T285	161	4200470	78284	NSW	Aust
T286	225	4141672	51783	NSW	Aust
T287	200	4013851	51784	NSW	Aust
T288	160	4119625	75557	NSW	Aust
T289	213	4248790	63060	NSW	Aust
T290	147	4116318	78032	NSW	Aust
T291	175	4200277	75439	NSW	Aust
T292	171	4163672	71302	NSW	Aust
T293	202	4285231	71300	NSW	Aust
T294	158	4160664	76932	NSW	Aust
T295	168	4232990	75726	NSW	Aust
T296	179	4244688	75557	NSW	Aust
T297	174	4248096	75557	NSW	Aust
T298	179	4245820	75557	NSW	Aust
T299	173	4244083	75557	NSW	Aust
T300	194	3995165	43776	NSW	Aust
T301	205	4326072	67869	NSW	Aust
T302	159	4158412	78284	NSW	Aust
T303	184	4276015	71407	NSW	Aust
T304	189	4278545	68902	NSW	Aust
T305	195	4229776	62589	NSW	Aust
T306	178	4202030	75497	NSW	Aust
T307	186	4277240	71302	NSW	Aust
T308	153	4158991	76220	NSW	Aust
T309	198	4282830	71302	NSW	Aust
T310	231	4360093	63058	NSW	Aust
T311	227	4306195	62589	NSW	Aust
T312	187	4259931	71302	NSW	Aust
T313	211	4277022	63058	NSW	Aust
T315	175	4198832	75503	NSW	Aust
T316	161	4164557	78032	NSW	Aust
T317	195	4277780	63058	NSW	Aust
T318	186	4270201	73735	NSW	Aust
T319	164	4201942	76278	Aust	Aust
T320	194	4229838	68857	NSW	Aust
T321	167	4186666	75557	Aust	Aust
T322	188	4315828	71300	NSW	Aust
T323	179	4248471	75557	NSW	Aust
T324	177	4207997	75445	NSW	Aust
T325	173	4247499	72474	NSW	Aust
T326	184	4271430	71302	NSW	Aust
T327	175	4248461	72474	NSW	Aust
T328	160	4161575	75502	NSW	Aust
T329	204	4010602	51785	NSW	Aust
T331	249	4151194	42792	Aust	Aust
T332	182	4319982	74183	NSW	Aust
T469	156	4118479	78328	OS	Fiji
T471	193	3976368	52474	NSW	Aust
T472	189	3967170	47893	NSW	Aust
T473	196	3978061	51784	NSW	Aust
T474	195	3989255	43796	NSW	Aust
T477	191	4000751	47699	Vic	Aust
T478	192	3965313	53408	Vic	Aust
T479	187	3972917	53821	NSW	Aust
T480	148	4115201	78032	NSW	Aust
T481	197	3992186	50428	NSW	Aust
T482	195	4000502	54589	Vic	Aust
T483	191	3972307	52474	NSW	Aust
T484	195	3994373	52977	NSW	Aust
T485	153	4115498	78032	NSW	Aust
T486	215	4122399	51821	OS	New Zealand
T487	193	3991225	43796	NSW	Aust
T489	194	3998683	52473	Tas	Aust
T491	166	4162710	75555	Qld	Aust
T494	194	3993027	52474	NSW	Aust
T496	173	4136175	76278	NSW	Aust
T497	184	3955910	54589	NSW	Aust
T498	190	3970967	52474	NSW	Aust
T499	189	3976294	52490	NSW	Aust
T500	193	3978148	51784	NSW	Aust
T501	195	3990934	52977	NSW	Aust
T502	180	3959494	53188	NSW	Aust
T503	220	4124386	54590	NSW	Aust
T505	188	3972151	52474	NSW	Aust
T506	188	3964480	52490	NSW	Aust
T508	217	4122610	58329	NSW	Aust
T509	193	3964034	53189	NSW	Aust
T510	187	3960974	52474	NSW	Aust
T511	197	3987709	51785	NSW	Aust
T513	196	3993517	51784	NSW	Aust
T517	190	3987587	54589	NSW	Aust
T519	188	3974552	52474	NSW	Aust
T520	189	4089799	54589	Tas	Aust
T521	198	3993127	43796	NSW	Aust
T522	191	3969914	52025	NSW	Aust
T523	192	3993779	52977	NSW	Aust
T524	193	3992553	52976	NSW	Aust
T525	191	3995899	57807	SA	Aust
T526	194	3994076	52489	NSW	Aust
T531	191	4270716	73735	NSW	Aust
T532	158	4120151	75820	NSW	Aust
T533	212	4023091	49126	NSW	Aust
T534	248	4137585	43322	ACT	Aust
T535	262	4179216	41516	ACT	Aust
T536	179	4251112	71300	NSW	Aust
T537	159	4177990	78033	NSW	Aust
T538	216	4158792	47123	NSW	Aust
T539	167	4159849	75555	NSW	Aust
T540	166	4119485	75557	NSW	Aust
T542	202	4389597	67211	NSW	Aust
T544	219	4357546	63058	NSW	Aust
T545	208	4345014	63058	NSW	Aust
T546	167	4183243	78282	NSW	Aust
T548	215	4334285	63058	NSW	Aust
T549	198	4110995	62423	Aust	Aust
T550	187	3994309	57807	Aust	Aust
T552	190	3992259	52491	Aust	Aust
T556	206	4120709	62033	Aust	Aust
T559	257	4177687	40146	ACT	Aust
T560	185	4239377	66933	NSW	Aust
T561	198	3982013	52025	NSW	Aust
T563	202	3976011	51785	NSW	Aust
T564	204	4287764	63058	NSW	Aust
T565	159	4120711	75819	NSW	Aust
T566	204	3976889	51785	Aust	Aust
T567	181	4251433	71300	NSW	Aust
T568	156	4120100	75557	NSW	Aust
T569	244	4082424	38938	NSW	Aust
T579	171	4281325	75555	OS	Argentina
T580	205	4199492	60205	OS	Spain
T581	195	4209378	74178	OS	Korea

## Sheet: T5_SRA_QC_Info
Table 6: Quality control summaries for 472 P. larvae assemblies constructed from SRA downloads (excluding the New Zealand study by Binney et al. 2023)
Assembly	Number of Contigs	Total length bp	N50	Assembly	Number of Contigs	Total length bp	N50
ERR274126	253	4219836	62031	ERR4871674	325	3669440	24169
ERR274127	238	3990620	40370	ERR4856107	188	4091440	51786
ERR274129	241	3998652	40176	ERR4856108	190	4090742	51786
ERR274131	407	3775902	25898	ERR4856109	187	4096596	61775
ERR274132	308	3698414	26870	ERR4856110	261	4118740	52762
ERR274133	324	3701073	26870	ERR4856111	277	4287231	40266
ERR274136	309	3690260	25898	ERR4856112	300	3667062	26870
ERR274137	338	3714807	26870	ERR4856113	178	4092722	61690
ERR274138	328	3701538	26870	ERR4856114	225	4129166	54590
ERR274139	239	3994697	42425	ERR4856115	186	4092153	54590
ERR274143	343	3875206	22558	ERR4856116	201	4071375	54590
ERR274145	225	4286089	71932	ERR4856117	477	4205349	20154
ERR274147	215	4146509	59596	ERR4856118	194	4070769	52511
ERR274150	257	4218846	56832	ERR4863354	238	4234576	54580
ERR274154	237	4103278	50071	ERR4863356	204	4041646	53666
ERR274156	254	4011444	40081	ERR4863357	209	4010057	52164
ERR274157	287	4268321	49738	ERR4863358	215	4030857	52144
ERR274158	247	4034226	40176	ERR4863359	324	3689427	23114
ERR274159	231	3974398	42183	ERR4863360	326	3697298	24680
ERR274160	338	4389803	43795	ERR4863361	326	3688545	24680
ERR274161	318	4302851	52512	ERR4863362	176	4108312	75555
ERR274162	278	4294645	53349	ERR4863364	190	4214727	67069
ERR274167	314	3675741	26870	ERR4863366	263	4130136	48225
ERR274168	306	3678637	26870	ERR4863368	229	4177502	53808
ERR274170	317	3677106	25112	ERR4863369	219	4133484	53810
ERR274172	299	3709811	25899	ERR4863370	242	4186357	53800
ERR274173	306	3742972	25122	ERR4863371	302	4208776	48225
ERR274179	186	4281177	61970	ERR4863372	303	4272690	49747
ERR274180	183	4282221	71302	ERR4863373	289	4325575	54641
ERR274183	236	4251824	71303	ERR4863374	222	4046279	49475
ERR274185	210	4148035	53800	ERR4863375	243	4188779	50978
ERR274186	201	4146344	59596	ERR4863376	217	4045314	47552
ERR274189	165	4117944	76812	ERR4863377	261	4195195	44038
ERR274191	247	4258274	50655	ERR4863378	279	4185840	41495
ERR274192	209	4086300	52977	ERR4863379	215	4045164	52779
ERR274195	359	3831920	24009	ERR4863380	266	4129918	45155
ERR274196	230	4287553	71932	ERR4863381	212	4040809	51801
ERR274199	251	4216152	56832	ERR4863382	280	4286322	45983
ERR274201	214	4142374	57168	ERR4863383	211	4128972	49787
ERR274202	236	4259783	58405	ERR4863384	223	4135117	50656
ERR274203	310	3681799	24287	ERR4863385	223	4146438	51021
ERR274204	311	3677242	25124	ERR4863386	224	4182934	51786
ERR274206	326	3707925	26476	ERR4863387	333	3700139	25119
ERR274208	350	3778054	25465	ERR4863388	205	4103693	53842
ERR274210	306	3750977	25114	ERR4863389	207	4116655	51785
ERR274211	308	3741744	25114	ERR4863390	209	4159059	54589
ERR274214	334	3743121	25125	ERR4863391	311	3742753	25898
ERR274215	344	3753477	25773	ERR4863392	298	4321744	58107
ERR274217	315	3703355	24287	ERR4863393	314	4254731	42744
ERR274218	225	4288064	71932	ERR4863394	299	4262036	40394
ERR274220	272	4058525	41040	ERR4863395	229	4044888	48651
ERR1229504	358	4231691	30803	ERR4863396	217	4049470	50851
ERR1229505	343	4229223	32241	ERR4863397	198	4106978	54579
ERR1229506	229	4171267	54590	ERR4871669	320	3711147	25901
ERR1229507	216	4236848	62530	ERR4871670	313	3706126	25901
ERR1229508	248	4158667	52858	ERR4871671	314	3682964	25125
ERR1229509	217	4238481	70070	ERR4871672	307	3620375	25746
ERR1229510	219	4235181	67896	ERR4871675	313	3726371	25114
ERR1229511	224	4170367	52592	ERR4871676	221	4090517	41987
ERR1229512	195	4114044	52511	ERR4871677	210	4089398	47724
ERR1229513	319	3678005	25125	ERR4871678	222	4093290	45078
ERR1229514	228	4231802	62530	ERR4871679	216	4269238	56605
ERR1229515	216	4162461	52592	ERR4871680	233	4151592	48187
ERR1229516	304	3664684	26771	ERR4871681	219	4215155	63066
ERR1229517	230	4228253	63068	ERR4871689	228	4107963	51786
ERR1229518	303	3682181	25773	SRR11348808	305	3678181	25898
ERR1229519	303	3681325	25898	SRR11348810	311	3687301	25773
ERR1229520	308	3681676	25773	SRR11348811	311	3691386	25125
ERR1229521	309	3681743	25773	SRR11348812	307	3734265	26870
ERR1229522	206	4116136	53744	SRR11348813	317	3690090	25773
ERR1229523	309	3692822	25899	SRR11348814	307	3735168	26870
ERR1229524	303	3682430	25773	SRR11348815	308	3735444	26497
ERR1229525	305	3680802	25898	SRR11348816	301	3734790	26870
ERR1229526	306	3678746	25125	SRR11348817	300	3718514	27665
ERR1229527	202	4114426	52858	SRR11348818	310	3735657	25898
ERR1229528	205	4109279	52512	SRR11348819	305	3733976	26870
ERR1229529	310	3711404	25112	SRR11348820	306	3733724	25898
ERR1941945	375	4305527	33410	SRR11348821	299	3723428	26870
ERR1941946	218	4310893	61971	SRR11348822	308	3735430	26870
ERR1941947	165	4110516	77168	SRR11348823	196	4047813	53613
ERR1941948	166	4114955	75710	SRR11348824	315	3689090	25773
ERR1941949	166	4150591	70101	SRR11348825	312	3668261	24169
ERR1941950	165	4149752	77168	SRR11348826	305	3689432	26870
ERR1941951	192	4086595	50171	SRR11348827	298	3725352	27665
ERR1941952	221	4279947	63068	SRR11348828	213	4178676	54590
ERR1941953	171	4147950	75800	SRR11348829	214	4179174	53613
ERR1941954	171	4153404	70377	SRR11348830	215	4174570	53725
ERR1941955	173	4146424	75555	SRR11348831	210	4179743	60414
ERR1941956	169	4116299	75710	SRR11348832	310	3668614	25112
ERR1941957	174	4109003	75710	SRR11348833	216	4177957	53613
ERR1941958	241	4315824	54580	SRR11348834	212	4173689	53725
ERR1941959	166	4109075	77168	SRR11348835	303	3674298	25898
ERR1941960	168	4110440	75555	SRR11348836	209	4170588	54590
ERR1941961	159	4113729	77168	SRR11348837	301	3683637	26870
ERR1941962	156	4113521	77168	SRR11348838	301	3653612	25898
ERR1941963	206	4321766	71303	SRR11348839	210	4174273	56102
ERR1941964	209	4322054	71302	SRR11348840	300	3649500	26870
ERR1941965	164	4154839	75499	SRR11348841	326	3675355	25898
ERR1941966	160	4115299	77171	SRR11348842	302	3684713	25898
ERR1941967	167	4152153	75555	SRR11348843	311	3699495	25773
ERR1941968	202	4323256	74184	SRR11348844	306	3674098	25898
ERR1941969	212	4321984	71302	SRR11348845	306	3686123	25773
ERR1941970	170	4111264	77168	SRR11348846	311	3676929	25125
ERR1941971	161	4149137	77168	SRR11348847	310	3690624	25125
ERR1941972	159	4115957	77171	SRR11348848	300	3661874	25898
ERR4699902	179	4094054	52511	SRR11348849	304	3692697	25898
ERR4699903	305	3709419	26870	SRR11348850	313	3691325	25113
ERR4699904	206	4190892	55927	SRR11348852	311	3699600	25123
ERR4699905	294	3624409	27665	SRR11348853	312	3685854	25113
ERR4699906	314	3640941	23657	SRR11348854	309	3695590	25773
ERR4699907	186	4093740	62521	SRR11348855	307	3695956	26870
ERR4699908	303	3670655	26870	SRR11348856	311	3693069	25125
ERR4699909	238	4110386	54590	SRR11348857	309	3688689	25773
ERR4699910	189	4044723	54590	SRR11348858	315	3604198	24884
ERR4699911	281	4292602	46979	SRR12328813	223	4131193	53721
ERR4699912	194	4074803	59588	SRR12328814	239	4140714	54590
ERR4699913	213	4132495	52762	SRR12328815	237	4140145	52762
ERR4699914	219	4132276	52762	SRR12328816	243	4141926	54590
ERR4699915	200	4245325	71302	SRR12328817	218	4116239	55456
ERR4699916	306	3709095	26402	SRR12328818	212	4082792	53721
ERR4699917	185	4088927	52511	SRR12328819	222	4130683	54590
ERR4699918	209	4273933	71302	SRR12328820	226	4134352	54590
ERR4699919	217	4130972	52762	SRR12328821	213	4116929	55456
ERR4699920	262	4179832	44802	SRR12328822	220	4115342	53721
ERR4699921	196	4091082	60615	SRR12328823	224	4123296	54590
ERR4699922	197	4073363	54590	SRR12328824	245	4140062	53613
ERR4699923	218	4132458	52762	SRR12328825	216	4127494	54590
ERR4699924	308	3710091	26870	SRR12328826	204	4146701	55457
ERR4699925	302	3706568	26870	SRR12328827	198	4147530	55456
ERR4699926	304	3710149	26870	SRR12328828	201	4145834	53216
ERR4699927	303	3668846	25773	SRR12328829	207	4137657	53721
ERR4699928	221	4221129	67896	SRR12328830	201	4144836	53721
ERR4699929	194	4130236	61690	SRR12328831	203	4145655	55456
ERR4699930	176	4106439	52499	SRR12328832	200	4144331	55927
ERR4699931	200	4109509	52511	SRR12328833	189	4046616	55456
ERR4699932	314	3653427	24005	SRR12328834	189	4044707	62482
ERR4699933	192	4124986	62580	SRR12328835	248	4138742	50848
ERR4699934	310	3694355	25711	SRR12328836	217	4017146	55456
ERR4699935	192	4090369	54590	SRR12328837	224	4099133	53613
ERR4699936	222	4132872	52762	SRR12328838	223	4099827	62582
ERR4699937	218	4132277	52762	SRR12328839	220	4093600	54590
ERR4699938	220	4131696	54590	SRR12328840	207	4087993	54590
ERR4699939	213	4133663	52762	SRR12328841	189	4048579	62581
ERR4699940	223	4130914	52762	SRR12328842	242	4140727	50848
ERR4699941	313	3664121	25112	SRR12328843	243	4140775	50848
ERR4699942	179	4280558	75500	SRR12328844	238	4143170	50848
ERR4699943	215	4130491	52762	SRR12328845	243	4141347	44941
ERR4699944	195	4071824	54590	SRR12328846	250	4139962	49723
ERR4699945	219	4131549	52382	SRR12328847	240	4141525	50848
ERR4699946	222	4130759	50847	SRR12328848	248	4143539	50848
ERR4705340	221	4129408	52762	SRR12328849	244	4141356	50848
ERR4705341	204	4072878	56075	SRR12328850	248	4141332	52762
ERR4705342	192	4248610	71300	SRR14027334	223	4124658	53613
ERR4705344	225	4128772	52762	SRR14027335	250	4254067	53613
ERR4705345	226	4129593	53534	SRR14027336	220	4115342	53721
ERR4705346	224	4130693	53613	SRR14027337	220	4102923	54590
ERR4705349	191	4119091	62524	SRR14027338	222	4100750	53725
ERR4705350	158	4155387	76492	SRR14027339	223	4100656	53613
ERR4705351	198	4071897	54590	SRR14027340	197	4126472	53711
ERR4705352	299	3665008	26870	SRR14027341	242	4140727	50848
ERR4705353	222	4131621	52762	SRR14027342	239	4140714	54590
ERR4705354	190	4118383	62524	SRR14027343	220	4125250	53613
ERR4705355	186	4119252	62614	SRR14027344	211	4109101	55927
ERR4705356	185	4118391	62524	SRR14027345	225	4100757	53725
ERR4705357	183	4120472	62614	SRR14027346	220	4125138	53613
ERR4705358	190	4128941	62946	SRR14027347	216	4124750	54580
ERR4705359	201	4193945	62581	SRR14027348	217	4125501	54580
ERR4762147	293	4230612	46962	SRR14027349	226	4125440	53958
ERR4833675	192	4128800	62946	SRR14027350	221	4126561	55926
ERR4833676	221	4131905	54590	SRR14027351	225	4122692	53958
ERR4833677	207	4238894	71302	SRR14027352	226	4123586	53958
ERR4833678	194	4118737	63072	SRR14027353	214	4110002	53613
ERR4833679	192	4128940	62946	SRR14027354	222	4122326	53958
ERR4833680	226	4128872	52762	SRR14027355	218	4125868	54580
ERR4833681	183	4090666	61690	SRR14027356	227	4077668	53613
ERR4833682	224	4129391	54590	SRR14027357	223	4098060	53613
ERR4833683	200	4073139	59586	SRR14352919	306	3654324	25773
ERR4833684	196	4119952	62611	SRR14352920	305	3663890	25771
ERR4835403	309	3731015	25124	SRR14352921	304	3663421	25773
ERR4835404	310	3731920	25124	SRR14352922	303	3685696	25898
ERR4835405	198	4072211	56077	SRR14352923	305	3699121	25773
ERR4835406	200	4119273	63072	SRR14352924	309	3664781	25773
ERR4835407	211	4274802	71302	SRR14352925	306	3736263	26618
ERR4835408	221	4130094	52762	SRR14352926	308	3658391	25773
ERR4835409	224	4125923	52762	SRR14352927	305	3668337	25773
ERR4835410	188	4091215	61690	SRR14352928	305	3682069	25898
ERR4835411	222	4130452	52762	SRR14352929	311	3664379	25773
ERR4835413	220	4131461	52762	SRR14352930	310	3665054	25773
ERR4835414	235	4127150	51208	SRR14352931	304	3663928	25773
ERR4835415	184	4093645	52499	SRR14352932	313	3664577	25773
ERR4835416	228	4127877	53613	SRR14352933	307	3664819	25773
ERR4835417	200	4071541	60213	SRR14352934	305	3687334	25126
ERR4835418	299	3666954	25112	SRR14352935	307	3656318	25773
ERR4835419	314	3733490	25124	SRR14352936	303	3642054	25898
ERR4835420	196	4070566	61799	SRR14352937	312	3664705	25773
ERR4835421	197	4113868	54590	SRR14352938	309	3663199	25124
ERR4835422	198	4066876	54590	SRR14352939	306	3663180	25773
ERR4835423	186	4089594	61690	SRR14352940	309	3662680	25773
ERR4835424	221	4129166	53613	SRR14352941	310	3655948	25773
ERR4835425	216	4119403	51731	SRR14352942	307	3664405	25773
ERR4835426	199	4090587	51784	SRR14352943	311	3664856	25773
ERR4835427	226	4129260	52762	SRR14352944	307	3695184	25898
ERR4835602	223	4184293	53725	SRR14352945	320	3698282	25114
ERR4835603	211	4086782	46460	SRR14352946	309	3663590	25773
ERR4835604	225	4130220	52762	SRR14352947	307	3663130	25508
ERR4835605	201	4146281	62581	SRR14352948	309	3662580	25773
ERR4835606	212	4140123	53725	SRR14352949	306	3663441	25507
ERR4835607	190	4069419	62601	SRR14352950	305	3659760	25773
ERR4835608	198	4089887	51776	SRR14352951	310	3663572	25773
ERR4835609	198	4090505	61690	SRR14352952	309	3665515	25124
ERR4835610	200	4287761	71302	SRR14352953	307	3661407	25773
ERR4835611	312	3732558	25124	SRR14352954	304	3663153	25773
ERR4835612	199	4043479	53800	SRR14352955	306	3659430	25773
ERR4835613	300	3661897	25124	SRR14352956	307	3663162	25773
ERR4835614	225	4128956	53613	SRR14352957	309	3662261	25773
ERR4835615	228	4129959	53613	SRR14352958	310	3663953	25773
ERR4835616	222	4123190	53613	SRR14352959	305	3665904	25773
ERR4844567	224	4130546	52762	SRR14352960	307	3662287	25773
ERR4844568	183	4091002	54589	SRR14352961	300	3660733	25773
ERR4844569	202	4071720	59342	SRR14352962	308	3660470	25125
ERR4844570	225	4130605	53613	SRR14352963	306	3661230	25773
ERR4844571	235	4128527	52762	SRR14352964	310	3663509	25773
ERR4844572	216	4270061	71302	SRR14352965	310	3664948	25773
ERR4844573	312	3733038	25124	SRR14352966	306	3663017	25773
ERR4844574	204	4104884	52511	SRR14352967	307	3663351	25771
ERR4844575	191	4088850	52499	SRR14352968	303	3664561	25773
ERR4854267	293	4230612	46962	SRR14352969	307	3656028	25227
ERR4854268	305	4230030	47476	SRR14352970	310	3664907	25773
ERR4854269	319	4259933	43576	SRR14352971	307	3662809	25773
ERR4854271	322	3676547	24291	SRR14352972	311	3665083	25773
ERR4854272	245	4082864	49798	SRR14352974	306	3659998	25773
ERR4854273	312	3678956	26878	SRR14352975	306	3645353	25773
ERR4854274	257	4218040	52494	SRR14352976	307	3663435	25773
ERR4856105	174	4281526	71302	SRR14352977	309	3664657	25124
ERR4856106	185	4049531	52511	SRR14352978	310	3665509	25773
ERR4863355	238	4213430	61997	SRR14352979	309	3664515	25773
ERR4871673	333	3664390	22945	SRR14352980	307	3664735	25124
ERR4863367	312	3681416	25898

## Sheet: T6_NZ_QC_Info
Table 6: Quality control summary for 156 P. larvae assemblies that passed QC, generated from downloaded SRA reads for the New Zealand study by Binney et al. (2023)
Assembly	Number of Contigs	Total length bp	N50
SAMN33958361	166	4083084	71302
SAMN33958384	214	4265110	53613
SAMN33958463	214	4449096	53740
SAMN33958308	183	4377710	71303
SAMN33958330	201	4371051	59782
SAMN33958450	188	4369584	71302
SAMN33958382	211	4910394	61129
SAMN33958313	226	4830184	52295
SAMN33958327	233	4779062	53265
SAMN33958419	170	4151905	63435
SAMN33958401	204	4628321	61024
SAMN33958356	197	4337101	54580
SAMN33958435	245	4456863	53234
SAMN33958381	166	4085567	75555
SAMN33958429	385	4898905	27029
SAMN33958392	306	5171139	48311
SAMN33958310	228	4696750	53045
SAMN33958370	223	4513832	54639
SAMN33958405	251	5008472	42586
SAMN33958417	378	5006809	31140
SAMN33958414	171	4268628	63303
SAMN33958318	202	4352266	55786
SAMN33958409	186	4248006	71035
SAMN33958343	186	4497044	71035
SAMN33958440	249	4765419	49261
SAMN33958446	180	4103791	68948
SAMN33958339	348	4543857	29187
SAMN33958424	290	4826670	37278
SAMN33958418	182	4431622	71302
SAMN33958385	280	5055323	46406
SAMN33958438	228	4926485	55899
SAMN33958315	171	4180545	75438
SAMN33958460	226	4673602	46578
SAMN33958453	274	4379787	48461
SAMN33958334	212	4746084	55899
SAMN33958349	214	4384451	53737
SAMN33958397	452	4959246	24384
SAMN33958387	185	4340499	71592
SAMN33958393	196	4495602	56136
SAMN33958437	266	4836903	46025
SAMN33958400	203	4446874	63398
SAMN33958395	237	4661109	50810
SAMN33958341	387	5203577	30009
SAMN33958389	209	4533573	57745
SAMN33958340	201	4654851	68141
SAMN33958425	190	4524758	63435
SAMN33958430	184	4207249	62347
SAMN33958433	209	4493671	57702
SAMN33958342	238	4919165	63398
SAMN33958459	167	4175539	71302
SAMN33958316	182	4175553	75545
SAMN33958328	215	4639851	54579
SAMN33958365	283	4317855	51740
SAMN33958436	221	4437477	55051
SAMN33958332	170	4203138	71035
SAMN33958355	304	4491728	37652
SAMN33958390	229	4644684	52512
SAMN33958416	195	4631197	63303
SAMN33958464	215	4656344	57745
SAMN33958317	178	4173983	62530
SAMN33958441	181	4724355	76276
SAMN33958347	200	4746198	68141
SAMN33958354	215	4673827	63058
SAMN33958371	188	4372250	55467
SAMN33958352	190	4703691	72608
SAMN33958404	191	4765648	76281
SAMN33958329	182	4222381	75545
SAMN33958320	190	4346173	65800
SAMN33958362	178	4081487	62279
SAMN33958338	224	4851522	52344
SAMN33958458	260	4676433	40540
SAMN33958369	199	4602665	61769
SAMN33958367	188	4120137	71302
SAMN33958439	172	4118859	75555
SAMN33958455	306	5097304	37173
SAMN33958363	288	4840765	46417
SAMN33958331	184	4194046	62347
SAMN33958451	199	4594061	71303
SAMN33958457	222	4842165	55051
SAMN33958383	196	4428978	61769
SAMN33958412	201	4550217	55786
SAMN33958420	204	4600098	58398
SAMN33958325	172	4104594	63303
SAMN33958467	237	4827592	49721
SAMN33958413	197	4490320	75718
SAMN33958456	218	4454189	54580
SAMN33958434	224	4660758	55408
SAMN33958368	164	4143071	71303
SAMN33958345	179	4635354	75527
SAMN33958461	240	4667531	51784
SAMN33958333	208	4729880	67349
SAMN33958391	212	4759575	57892
SAMN33958410	197	4392328	54637
SAMN33958403	228	4758507	52344
SAMN33958321	232	5038270	61466
SAMN33958309	208	4477527	54637
SAMN33958422	239	5013710	53686
SAMN33958324	261	4951295	45578
SAMN33958428	373	4925254	29957
SAMN33958360	216	4399035	52473
SAMN33958411	173	4117081	71303
SAMN33958462	290	4877226	36778
SAMN33958380	201	4522884	71034
SAMN33958432	182	4108491	63102
SAMN33958358	227	5024093	57745
SAMN33958399	195	4178759	75292
SAMN33958374	255	5039546	53234
SAMN33958346	208	4932838	63058
SAMN33958415	353	5046171	33212
SAMN33958353	216	4743272	51784
SAMN33958421	195	4733930	63303
SAMN33958468	223	4255098	53093
SAMN33958314	207	4518754	61769
SAMN33958406	218	4458489	52512
SAMN33958372	178	4141897	63110
SAMN33958306	178	4115746	63187
SAMN33958388	206	4404945	59901
SAMN33958427	299	5109747	38849
SAMN33958344	192	4350541	61769
SAMN33958311	403	5005023	29190
SAMN33958407	192	4691320	71302
SAMN33958445	233	4591966	57745
SAMN33958426	312	5001285	38131
SAMN33958336	184	4261782	62760
SAMN33958396	183	4316708	63131
SAMN33958402	229	4660791	52363
SAMN33958449	216	4693077	57741
SAMN33958431	191	4306313	62530
SAMN33958465	189	4520532	69634
SAMN33958307	168	4122490	68731
SAMN33958379	166	4114872	71302
SAMN33958364	184	4284140	71302
SAMN33958386	282	4818129	39415
SAMN33958337	168	4173506	75970
SAMN33958357	202	4311152	54580
SAMN33958447	260	4601981	45792
SAMN33958335	272	5128284	44829
SAMN33958351	192	4671518	71303
SAMN33958466	222	4282470	51785
SAMN33958373	170	4140731	63110
SAMN33958398	199	4424181	54579
SAMN33958443	184	4307414	71302
SAMN33958312	176	4109923	71302
SAMN33958423	192	4379569	59901
SAMN33958378	197	4741224	61769
SAMN33958348	186	4279941	71024
SAMN33958375	214	4501636	59495
SAMN33958442	174	4230417	71302
SAMN33958376	249	5077375	54580
SAMN33958359	227	4743575	55786
SAMN33958366	200	4477829	57745
SAMN33958326	190	4317356	71302
SAMN33958323	205	4560902	62589
SAMN33958322	213	4705075	61130
SAMN33958394	216	4590816	54637
SAMN33958377	192	4406358	58089

## Sheet: T7_SE_Aust_Isolates_MLSTs
Table 7: MLSTs of the 368 P. larvae isolates obtained by EMAI that were used in this study.
Assembly	Type	Assembly	Type	Assembly	Type	Assembly	Type	Assembly	Type	Assembly	Type
T1	18	T72	18	T139	18	T205	18	T286	5	T491	18
T2	18	T73	5	T140	18	T206	18	T287	5	T494	5
T3	18	T75	5	T141	NA	T207	18	T288	18	T496	18
T4	5	T76	NA	T142	18	T208	5	T289	18	T497	5
T5	5	T77	5	T143	18	T209	5	T290	18	T498	5
T6	5	T78	18	T144	5	T210	18	T291	18	T499	5
T7	18	T79	5	T145	18	T211	18	T292	18	T500	5
T8	18	T80	18	T146	18	T223	18	T293	18	T501	5
T9	5	T81	5	T147	18	T224	18	T294	18	T502	5
T10	5	T82	18	T148	18	T225	18	T295	15	T503	NA
T11	NA	T83	NA	T150	18	T229	5	T296	18	T505	5
T12	18	T84	18	T151	18	T230	18	T297	18	T506	5
T13	18	T85	18	T152	18	T231	18	T298	18	T508	NA
T14	5	T86	5	T153	18	T232	18	T299	18	T509	5
T15	18	T87	18	T154	18	T233	18	T300	5	T510	5
T16	18	T88	18	T155	18	T234	18	T301	18	T511	5
T17	5	T89	18	T156	15	T235	18	T302	18	T513	5
T18	18	T90	5	T157	5	T237	5	T303	18	T517	5
T19	18	T91	18	T158	18	T239	18	T304	18	T519	5
T21	5	T92	18	T159	18	T240	5	T305	18	T520	5
T24	18	T93	18	T160	5	T243	18	T306	18	T521	5
T25	18	T94	18	T161	5	T244	18	T307	18	T522	5
T26	18	T95	18	T162	18	T245	18	T308	18	T523	5
T27	18	T96	18	T163	18	T247	5	T309	18	T524	5
T28	18	T97	18	T164	18	T248	5	T310	18	T525	5
T29	18	T98	18	T165	18	T249	18	T311	18	T526	5
T30	18	T99	15	T166	18	T250	18	T312	18	T531	18
T31	18	T100	18	T167	15	T251	18	T313	18	T532	18
T32	18	T101	5	T168	18	T252	5	T315	18	T533	5
T33	2	T102	18	T169	5	T253	5	T316	18	T534	5
T35	18	T103	18	T170	15	T254	18	T317	18	T535	5
T37	18	T104	18	T171	5	T255	18	T318	18	T536	18
T40	18	T105	18	T172	18	T256	18	T319	18	T537	18
T41	18	T106	18	T173	18	T257	18	T320	18	T538	5
T42	18	T107	5	T174	18	T258	18	T321	NA	T539	NA
T43	18	T108	18	T175	5	T259	18	T322	18	T540	18
T44	18	T109	5	T176	18	T260	15	T323	18	T542	18
T45	18	T110	18	T177	18	T261	5	T324	18	T544	18
T46	18	T111	18	T178	5	T262	5	T325	18	T545	18
T47	18	T112	18	T179	18	T263	18	T326	18	T546	18
T48	18	T113	18	T180	18	T264	5	T327	18	T548	18
T49	18	T114	18	T181	18	T265	18	T328	18	T549	NA
T50	5	T115	18	T182	18	T266	15	T329	5	T550	5
T51	18	T117	18	T184	18	T267	18	T331	5	T552	5
T52	18	T118	18	T186	18	T268	18	T332	15	T556	NA
T53	18	T120	5	T188	18	T269	5	T469	18	T559	5
T54	5	T121	18	T189	18	T270	18	T471	5	T560	18
T55	18	T122	18	T190	18	T271	18	T472	5	T561	5
T56	5	T124	18	T191	18	T272	18	T473	5	T563	5
T58	5	T125	18	T192	18	T273	18	T474	5	T564	18
T59	5	T126	5	T193	18	T274	18	T477	5	T565	18
T60	5	T127	5	T194	18	T275	18	T478	NA	T566	5
T61	5	T128	18	T195	18	T276	18	T479	5	T567	18
T62	5	T129	18	T196	18	T277	18	T480	18	T568	18
T63	15	T130	5	T197	18	T278	15	T481	5	T569	5
T65	5	T132	5	T198	18	T279	18	T482	5	T579	15
T66	5	T133	18	T199	18	T280	18	T483	5	T580	5
T67	5	T134	5	T200	18	T281	18	T484	5	T581	15
T68	5	T135	18	T201	18	T282	18	T485	18
T69	5	T136	18	T202	18	T283	18	T486	NA
T70	5	T137	18	T203	18	T284	18	T487	5
T71	NA	T138	18	T204	18	T285	NA	T489	5
NA = Not Available (MLST type could not be determined)

## Sheet: T8_SRA_MLSTs
Table 8: MLSTs of the assemblies from the SRA reads used in this study (excluding the New Zealand study by Binney et al., 2023)
IDs	MLST	IDs	MLST	IDs	MLST	IDs	MLST	IDs	MLST
ERR274145	15	ERR4699930	19	ERR4854274	5	ERR274139	5	SRR14027340	2
ERR274147	17	ERR4699931	19	ERR4856105	15	ERR274143	10	SRR14027341	2
ERR274150	8	ERR4699932	11	ERR4856106	19	ERR4863355	15	SRR14027342	2
ERR274154	2	ERR4699933	NA	ERR4856107	19	ERR4863367	11	SRR14027343	2
ERR274156	5	ERR4699934	10	ERR4856108	19	ERR4871673	11	SRR14027344	2
ERR274157	5	ERR4699935	19	ERR4856109	NA	ERR4871674	10	SRR14027345	2
ERR274158	5	ERR4699936	2	ERR4856110	2	SRR11348808	11	SRR14027346	2
ERR274159	5	ERR4699937	2	ERR4856111	7	SRR11348810	11	SRR14027347	2
ERR274160	5	ERR4699938	2	ERR4856112	11	SRR11348811	11	SRR14027348	2
ERR274161	5	ERR4699939	2	ERR4856113	19	SRR11348812	11	SRR14027349	2
ERR274162	5	ERR4699940	2	ERR4856114	2	SRR11348813	11	SRR14027350	2
ERR274167	10	ERR4699941	10	ERR4856115	19	SRR11348814	11	SRR14027351	2
ERR274168	10	ERR4699942	15	ERR4856116	17	SRR11348815	11	SRR14027352	2
ERR274170	10	ERR4699943	2	ERR4856117	11	SRR11348816	11	SRR14027353	2
ERR274172	10	ERR4699944	19	ERR4856118	19	SRR11348817	11	SRR14027354	2
ERR274173	10	ERR4699945	2	ERR4863354	15	SRR11348818	11	SRR14027355	2
ERR274179	15	ERR4699946	2	ERR4863356	2	SRR11348819	11	SRR14027356	2
ERR274180	15	ERR4705340	2	ERR4863357	2	SRR11348820	11	SRR14027357	2
ERR274183	15	ERR4705341	17	ERR4863358	2	SRR11348821	11	SRR14352919	11
ERR274185	17	ERR4705342	15	ERR4863359	10	SRR11348822	11	SRR14352920	11
ERR274186	22	ERR4705344	2	ERR4863360	11	SRR11348823	2	SRR14352921	11
ERR274189	18	ERR4705345	2	ERR4863361	11	SRR11348824	11	SRR14352922	11
ERR274191	19	ERR4705346	2	ERR4863362	15	SRR11348825	10	SRR14352923	11
ERR274192	19	ERR4705349	19	ERR4863364	15	SRR11348826	11	SRR14352924	11
ERR274195	10	ERR4705350	15	ERR4863366	2	SRR11348827	NA	SRR14352925	11
ERR274196	15	ERR4705351	19	ERR4863368	5	SRR11348828	2	SRR14352926	11
ERR274199	8	ERR4705352	11	ERR4863369	5	SRR11348829	2	SRR14352927	11
ERR274201	8	ERR4705353	2	ERR4863370	5	SRR11348830	2	SRR14352928	11
ERR274202	9	ERR4705354	19	ERR4863371	5	SRR11348831	2	SRR14352929	11
ERR274203	10	ERR4705355	19	ERR4863372	5	SRR11348832	10	SRR14352930	11
ERR274204	10	ERR4705356	19	ERR4863373	15	SRR11348833	2	SRR14352931	11
ERR274206	10	ERR4705357	19	ERR4863374	2	SRR11348834	2	SRR14352932	11
ERR274208	10	ERR4705358	NA	ERR4863375	5	SRR11348835	11	SRR14352933	11
ERR274210	10	ERR4705359	2	ERR4863376	2	SRR11348836	2	SRR14352934	11
ERR274211	10	ERR4762147	5	ERR4863377	19	SRR11348837	11	SRR14352935	11
ERR274214	11	ERR4833675	NA	ERR4863378	2	SRR11348838	11	SRR14352936	11
ERR274215	11	ERR4833676	2	ERR4863379	2	SRR11348839	2	SRR14352937	11
ERR274217	10	ERR4833677	15	ERR4863380	2	SRR11348840	11	SRR14352938	11
ERR274218	15	ERR4833678	19	ERR4863381	2	SRR11348841	11	SRR14352939	11
ERR274220	5	ERR4833679	NA	ERR4863382	2	SRR11348842	NA	SRR14352940	11
ERR1229504	15	ERR4833680	2	ERR4863383	19	SRR11348843	11	SRR14352941	11
ERR1229505	15	ERR4833681	19	ERR4863384	NA	SRR11348844	11	SRR14352942	11
ERR1229506	19	ERR4833682	2	ERR4863385	19	SRR11348845	11	SRR14352943	11
ERR1229507	15	ERR4833683	17	ERR4863386	NA	SRR11348846	11	SRR14352944	11
ERR1229508	19	ERR4833684	19	ERR4863387	10	SRR11348847	11	SRR14352945	11
ERR1229509	15	ERR4835403	10	ERR4863388	18	SRR11348848	11	SRR14352946	11
ERR1229510	15	ERR4835404	10	ERR4863389	19	SRR11348849	11	SRR14352947	11
ERR1229511	19	ERR4835405	17	ERR4863390	17	SRR11348850	11	SRR14352948	11
ERR1229512	19	ERR4835406	19	ERR4863391	10	SRR11348852	11	SRR14352949	11
ERR1229513	11	ERR4835407	15	ERR4863392	15	SRR11348853	11	SRR14352950	11
ERR1229514	15	ERR4835408	2	ERR4863393	5	SRR11348854	11	SRR14352951	11
ERR1229515	19	ERR4835409	2	ERR4863394	NA	SRR11348855	11	SRR14352952	11
ERR1229516	11	ERR4835410	19	ERR4863395	NA	SRR11348856	11	SRR14352953	11
ERR1229517	15	ERR4835411	2	ERR4863396	2	SRR11348857	11	SRR14352954	11
ERR1229518	11	ERR4835413	2	ERR4863397	18	SRR11348858	NA	SRR14352955	11
ERR1229519	11	ERR4835414	2	ERR4871669	10	SRR12328813	2	SRR14352956	11
ERR1229520	11	ERR4835415	NA	ERR4871670	10	SRR12328814	2	SRR14352957	11
ERR1229521	11	ERR4835416	2	ERR4871671	11	SRR12328815	2	SRR14352958	11
ERR1229522	19	ERR4835417	17	ERR4871672	11	SRR12328816	2	SRR14352959	11
ERR1229523	11	ERR4835418	10	ERR4871675	11	SRR12328817	2	SRR14352960	11
ERR1229524	11	ERR4835419	10	ERR4871676	19	SRR12328818	2	SRR14352961	11
ERR1229525	11	ERR4835420	NA	ERR4871677	19	SRR12328819	2	SRR14352962	11
ERR1229526	11	ERR4835421	17	ERR4871678	19	SRR12328820	2	SRR14352963	11
ERR1229527	19	ERR4835422	19	ERR4871679	15	SRR12328821	2	SRR14352964	11
ERR1229528	17	ERR4835423	NA	ERR4871680	NA	SRR12328822	2	SRR14352965	11
ERR1229529	10	ERR4835424	2	ERR4871681	18	SRR12328823	2	SRR14352966	11
ERR1941945	18	ERR4835425	17	ERR4871689	17	SRR12328824	2	SRR14352967	11
ERR1941946	18	ERR4835426	19	ERR1941950	15	SRR12328825	2	SRR14352968	11
ERR1941947	15	ERR4835427	2	ERR1941951	19	SRR12328826	2	SRR14352969	11
ERR1941948	15	ERR4835602	2	ERR1941952	18	SRR12328827	2	SRR14352970	11
ERR1941949	15	ERR4835603	19	ERR1941953	15	SRR12328828	2	SRR14352971	11
ERR4699902	19	ERR4835604	2	ERR1941954	15	SRR12328829	2	SRR14352972	11
ERR4699903	10	ERR4835605	2	ERR1941955	15	SRR12328830	2	SRR14352974	11
ERR4699904	2	ERR4835606	2	ERR1941956	15	SRR12328831	2	SRR14352975	11
ERR4699905	10	ERR4835607	17	ERR1941957	15	SRR12328832	2	SRR14352976	11
ERR4699906	11	ERR4835608	19	ERR1941958	18	SRR12328833	2	SRR14352977	11
ERR4699907	19	ERR4835609	19	ERR1941959	15	SRR12328834	2	SRR14352978	11
ERR4699908	11	ERR4835610	15	ERR1941960	15	SRR12328835	2	SRR14352979	11
ERR4699909	2	ERR4835611	10	ERR1941961	15	SRR12328836	2	SRR14352980	11
ERR4699910	2	ERR4835612	19	ERR1941962	15	SRR12328837	2
ERR4699911	7	ERR4835613	10	ERR1941963	18	SRR12328838	2
ERR4699912	17	ERR4835614	2	ERR1941964	18	SRR12328839	2
ERR4699913	2	ERR4835615	2	ERR1941965	15	SRR12328840	2
ERR4699914	2	ERR4835616	2	ERR1941966	15	SRR12328841	2
ERR4699915	15	ERR4844567	2	ERR1941967	15	SRR12328842	2
ERR4699916	10	ERR4844568	19	ERR1941968	18	SRR12328843	2
ERR4699917	19	ERR4844569	19	ERR1941969	18	SRR12328844	2
ERR4699918	15	ERR4844570	2	ERR1941970	15	SRR12328845	2
ERR4699919	2	ERR4844571	2	ERR1941971	15	SRR12328846	2
ERR4699920	5	ERR4844572	15	ERR1941972	15	SRR12328847	2
ERR4699921	19	ERR4844573	10	ERR274126	19	SRR12328848	2
ERR4699922	19	ERR4844574	19	ERR274127	5	SRR12328849	2
ERR4699923	2	ERR4844575	19	ERR274129	5	SRR12328850	2
ERR4699924	10	ERR4854267	5	ERR274131	11	SRR14027334	2
ERR4699925	10	ERR4854268	6	ERR274132	11	SRR14027335	2
ERR4699926	10	ERR4854269	5	ERR274133	11	SRR14027336	2
ERR4699927	11	ERR4854271	10	ERR274136	11	SRR14027337	2
ERR4699928	15	ERR4854272	2	ERR274137	11	SRR14027338	2
ERR4699929	19	ERR4854273	10	ERR274138	11	SRR14027339	2
NA = Not Available (MLST type could not be determined)

## Sheet: T9_NZ_SRA_MLSTs
Table 9: MLSTs of the assemblies constructed from SRA reads uploaded to NCBI by the authors of the New Zealand AFB study (Binney et al., 2023)
IDs	MLST	IDs	MLST	IDs	MLST
SAMN33958361	18	SAMN33958436	18	SAMN33958374	-
SAMN33958384	18	SAMN33958332	-	SAMN33958346	-
SAMN33958463	18	SAMN33958355	18	SAMN33958415	-
SAMN33958308	18	SAMN33958390	18	SAMN33958353	18
SAMN33958330	18	SAMN33958416	18	SAMN33958421	18
SAMN33958450	18	SAMN33958464	-	SAMN33958468	5
SAMN33958382	-	SAMN33958317	18	SAMN33958314	18
SAMN33958313	-	SAMN33958441	18	SAMN33958406	18
SAMN33958327	-	SAMN33958347	18	SAMN33958372	-
SAMN33958419	18	SAMN33958354	18	SAMN33958306	18
SAMN33958401	18	SAMN33958371	-	SAMN33958388	18
SAMN33958356	-	SAMN33958352	18	SAMN33958427	-
SAMN33958435	18	SAMN33958404	-	SAMN33958344	18
SAMN33958381	18	SAMN33958329	18	SAMN33958311	-
SAMN33958429	18	SAMN33958320	18	SAMN33958407	18
SAMN33958392	-	SAMN33958362	18	SAMN33958445	-
SAMN33958310	18	SAMN33958338	-	SAMN33958426	-
SAMN33958370	18	SAMN33958458	-	SAMN33958336	18
SAMN33958405	-	SAMN33958369	18	SAMN33958396	23
SAMN33958417	-	SAMN33958367	18	SAMN33958402	-
SAMN33958414	18	SAMN33958439	18	SAMN33958449	-
SAMN33958318	18	SAMN33958455	18	SAMN33958431	18
SAMN33958409	18	SAMN33958363	18	SAMN33958465	-
SAMN33958343	-	SAMN33958331	18	SAMN33958307	18
SAMN33958440	-	SAMN33958451	18	SAMN33958379	-
SAMN33958446	23	SAMN33958457	-	SAMN33958364	18
SAMN33958339	-	SAMN33958383	18	SAMN33958386	18
SAMN33958424	18	SAMN33958412	18	SAMN33958337	18
SAMN33958418	18	SAMN33958420	18	SAMN33958357	18
SAMN33958385	-	SAMN33958325	18	SAMN33958447	-
SAMN33958438	18	SAMN33958467	-	SAMN33958335	-
SAMN33958315	18	SAMN33958413	18	SAMN33958351	-
SAMN33958460	-	SAMN33958456	18	SAMN33958466	5
SAMN33958453	-	SAMN33958434	-	SAMN33958373	18
SAMN33958334	-	SAMN33958368	18	SAMN33958398	23
SAMN33958349	5	SAMN33958345	-	SAMN33958443	18
SAMN33958397	-	SAMN33958461	18	SAMN33958312	18
SAMN33958387	18	SAMN33958333	-	SAMN33958423	18
SAMN33958393	23	SAMN33958391	-	SAMN33958378	18
SAMN33958437	-	SAMN33958410	18	SAMN33958348	-
SAMN33958400	18	SAMN33958403	18	SAMN33958375	18
SAMN33958395	-	SAMN33958321	-	SAMN33958442	18
SAMN33958341	-	SAMN33958309	18	SAMN33958376	-
SAMN33958389	-	SAMN33958422	-	SAMN33958359	18
SAMN33958340	18	SAMN33958324	-	SAMN33958366	18
SAMN33958425	18	SAMN33958428	-	SAMN33958326	-
SAMN33958430	18	SAMN33958360	5	SAMN33958323	-
SAMN33958433	-	SAMN33958411	18	SAMN33958322	18
SAMN33958342	-	SAMN33958462	-	SAMN33958394	18
SAMN33958459	18	SAMN33958380	18	SAMN33958377	18
SAMN33958316	18	SAMN33958432	18
SAMN33958328	-	SAMN33958358	-
SAMN33958365	-	SAMN33958399	-

## Sheet: T10_SampleTypeYear
Table 10: AFB Sample Type and year of collection
Tube	Sample_Type	Year Submitted	Tube	Sample_Type	Year Submitted	Tube	Sample_Type	Year Submitted
T10	Smear	2018	T195	Larval Smear	2020	T232	Smear-Extract-Comb	2020
T11	Smear	2018	T196	Larval Smear	2020	T233	Smear	2020
T1	Smear	2018	T197	Larval Smear	2020	T234	Smear	2020
T12	Smear	2018	T198	Larval Smear	2020	T235	Smear	2020
T14	Smear	2018	T199	Larval Smear	2020	T211	Smear	2021
T9	Smear	2018	T200	Larval Smear	2020	T237	Smear	2021
T13	Smear	2018	T201	Larval Smear	2020	T210	Smear	2021
T2	Smear	2018	T182	Larval Smear	2020	T243	Smear-Comb-Extract	2021
T15	Smear	2018	T184	Larval Smear	2020	T244	Smear-Comb-Extract	2021
T16	Smear	2018	T174	Larval Smear	2020	T209	Smear	2021
T17	Smear	2018	T175	Larval Smear	2020	T239	Smear	2021
T18	Smear	2018	T176	Larval Smear	2020	T207	Smear	2021
T19	Comb	2018	T178	Larval Smear	2020	T208	Smear	2021
T21	Smear	2018	T177	Larval Smear	2020	T206	Smear	2021
T7	Smear	2018	T173	Larval Smear	2020	T205	Smear	2021
T24	Smear	2018	T170	Larval Smear	2020	T240	Smear	2021
T6	Smear	2018	T172	Larval Smear	2020	T204	Smear	2021
T5	Smear	2018	T169	Larval Smear	2020	T245	Smear	2021
T4	Smear	2018	T171	Larval Smear	2020	T247	Smear	2021
T8	Smear	2018	T168	Larval Smear	2020	T271	Smear	2021
T3	Smear	2018	T167	Larval Smear	2020	T249	Smear	2021
T47	Smear	2019	T166	Larval Smear	2020	T248	Smear	2021
T41	Frass	2019	T165	Larval Smear	2020	T270	Larvae-Rope	2021
T37	Smear	2019	T164	Larval Smear	2020	T265	Smear	2021
T44	Smear	2019	T61	Honey	2020	T264	Smear	2021
T43	Smear	2019	T59	Honey	2020	T263	Smear	2021
T26	Smear	2019	T60	Honey	2020	T272	Smear	2021
T40	Smear	2019	T62	Honey	2020	T266	Smear	2021
T42	Smear	2019	T161	Larval Smear	2020	T268	Smear	2021
T50	Smear	2019	T160	Larval Smear	2020	T269	Smear	2021
T32	Swabs	2019	T162	Larval Smear	2020	T267	Smear	2021
T35	Smear	2019	T158	Larval Smear	2020	T304	Smear	2021
T49	Smear	2019	T159	Larval Smear	2020	T305	Smear	2021
T45	Smear	2019	T63	1 X HONEY, 7 X BROOD SAMPLES	2020	T581	Isolate (-80C)	2007
T28	Smear	2019	T163	Larval Smear	2020	T552	Lyphilized	1985
T30	Smear	2019	T154	Larval Smear	2020	T579	Isolate (-80C)	2008
T27	Smear	2019	T155	Larval Smear	2020	T580	Isolate (-80C)	2008
T29	Smear	2019	T156	Larval Smear	2020	T505	Blood Agar Slope	1987
T48	Smear	2019	T157	Larval Smear	2020	T510	Blood Agar Slope	1987
T46	Smear	2019	T69	Honey from New Caledonia	2020	T501	Blood Agar Slope	1987
T31	Smear	2019	T68	Honey from New Caledonia	2020	T478	Blood Agar Slope	1988
T33	Smear	2019	T67	Honey from New Caledonia	2020	T485	Blood Agar Slope	1988
T79	Smear	2019	T66	Honey from New Caledonia	2020	T496	Blood Agar Slope	1988
T80	Smear	2019	T65	Honey	2020	T497	Blood Agar Slope	1988
T82	Smear	2019	T153	Larval Smear	2021	T503	Blood Agar Slope	1988
T83	Smear	2019	T140	Larval Smear	2021	T508	Blood Agar Slope	1988
T84	Smear	2019	T142	Larval Smear	2021	T486	Blood Agar Slope	1988
T85	Smear	2019	T143	Larval Smear	2021	T556	Lyphilized	1984
T90	Comb	2019	T144	Larval Smear	2021	T549	Lyphilized	1983
T88	Smear	2019	T145	Larval Smear	2021	T509	Blood Agar Slope	1988
T89	Smear	2019	T146	Larval Smear	2021	T480	Blood Agar Slope	1989
T87	Smear	2019	T148	Larval Smear	2021	T484	Blood Agar Slope	1989
T91	Smear	2019	T147	Larval Smear	2021	T471	Blood Agar Slope	1989
T92	Slide	2019	T150	Larval Smear	2021	T477	Blood Agar Slope	1989
T93	Smear	2019	T151	Larval Smear	2021	T482	Blood Agar Slope	1989
T55	Smear	2019	T152	Larval Smear	2021	T481	Blood Agar Slope	1989
T51	Smear	2019	T181	Larval Smear	2021	T517	Blood Agar Slope	1989
T54	Comb-Swab	2019	T202	Larval Smear	2021	T479	Blood Agar Slope	1989
T53	Swab	2019	T179	Larval Smear	2021	T519	Blood Agar Slope	1989
T52	Smear	2019	T180	Larval Smear	2021	T483	Blood Agar Slope	1989
T94	Smear	2020	T203	Larval Smear	2021	T498	Blood Agar Slope	1989
T96	Smear	2020	T76	Unknown	Unknown	T474	Blood Agar Slope	1989
T95	Smear	2020	T253	Smear	2019	T487	Blood Agar Slope	1989
T97	Honey-Swab	2020	T252	Smear	2019	T473	Blood Agar Slope	1989
T99	Comb	2020	T251	Smear	2019	T500	Blood Agar Slope	1989
T98	Smear	2020	T250	Smear	2019	T489	Blood Agar Slope	1989
T110	Comb	2020	T254	Smear	2019	T520	Blood Agar Slope	1989
T109	Matchstick	2020	T255	Comb	2019	T506	Blood Agar Slope	1989
T107	Smear	2020	T256	Frass	2019	T499	Blood Agar Slope	1989
T105	Smear	2020	T257	Smear	2019	T511	Blood Agar Slope	1989
T108	Comb	2020	T317	Smear	2019	T513	Blood Agar Slope	1989
T106	Smear-Matchstick	2020	T316	Smear	2019	T472	Blood Agar Slope	1990
T104	Smear	2020	T315	Smear	2019	T469	Blood Agar Slope	1990
T103	Smear	2020	T313	Smear-Powder	2019	T502	Blood Agar Slope	1993
T102	Smear	2020	T310	Smear-Comb	2019	T491	Blood Agar Slope	1993
T101	Smear	2020	T312	Smear	2019	T494	Blood Agar Slope	Unknown
T100	Comb	2020	T311	Smear	2019	T538	Larval Smears	2014
T115	Smear	2020	T309	Swab	2019	T539	Larval Smears	2014
T117	Smear	2020	T308	Smear	2019	T537	Slide	2017
T113	Smear	2020	T307	Smear	2019	T540	Slide	2017
T112	Smear	2020	T303	Smear	2019	T532	Smear	2018
T120	Smear	2020	T306	Smear	2019	T329	smear	2018
T25	Unknown	2020	T279	Smear	2020	T536	Smear	2018
T72	Honey	2020	T287	Smear	2020	T325	smear	2018
T73	Honey	2020	T291	Smear	2020	T326	smear	2018
T75	Honey	2020	T297	Honey-Smear	2020	T561	Smear	2018
T70	Honey	2020	T298	Honey-Smear	2020	T534	Smear	2018
T71	Honey	2020	T299	Honey-Smear	2020	T328	smear	2018
T114	Assorted	2020	T296	Honey-Smear	2020	T568	Smear	2018
T111	Assorted	2020	T302	Smear	2020	T531	Smear	2018
T118	Smear	2021	T300	Smear	2020	T533	Smear	2018
T121	Smear-Comb-Extract	2021	T294	Smear	2020	T563	Smear	2018
T122	Smear-Comb-Extract	2021	T293	Smear	2020	T564	Smear	2018
T138	Larval Smear	2018	T292	Smear	2020	T560	Smear	2018
T124	Unknown	2018	T295	Comb	2020	T565	Smear	2018
T125	Unknown	2018	T301	Smear	2020	T566	Smear	2018
T128	Unknown	2018	T277	Smear	2020	T535	Smear	2018
T126	Unknown	2018	T276	Smear	2020	T559	Smear	2018
T127	Larval Smear	2018	T280	Smear	2020	T331	smear	2018
T139	Unknown	2018	T281	Smear	2020	T324	smear	2019
T130	Larval Smear	2019	T282	Smear	2020	T327	smear	2019
T129	Larval Smear	2019	T283	Smear	2020	T567	Smear	2019
T132	Unknown	2019	T284	Smear	2020	T323	smear	2019
T133	Larval Smear	2019	T285	Various	2020	T322	smear	2019
T135	Larval Smear	2019	T286	Various	2020	T321	smear	2019
T136	Larval Smear	2019	T289	Smear	2020	T320	smear	2019
T134	Unknown	2019	T288	Smear-Comb	2020	T319	smear	2019
T137	Larval Smear	2019	T290	Comb	2020	T318	smear	2019
T77	Larval Smear	2019	T275	Smear	2020	T332	comb	2021
T78	Larval Smear	2019	T274	Smear	2020	T542	Smear	2021
T81	Larval Smear	2019	T273	Smear	2020	T544	Smear	2021
T86	Smear	2019	T259	Comb-Fluid-Smear	2020	T545	1 X SMEAR 1 X COMB	2021
T58	Honey	2019	T258	Comb-Fluid-Smear	2020	T546	Smear	2021
T56	Honey	2019	T260	Smear	2020	T548	Smear	2021
T141	Frass	2019	T278	Smear	2020	T569	Smear	2021
T186	Larval Smear	2020	T261	Smear	2020	T550	Lyphilized	1983
T188	Larval Smear	2020	T262	Comb-Honey	2020	T521	Lyphilized	1985
T189	Larval Smear	2020	T223	Smear	2020	T522	Lyphilized	1985
T190	Larval Smear	2020	T224	Smear	2020	T523	Lyphilized	1985
T191	Larval Smear	2020	T225	Smear	2020	T524	Lyphilized	1985
T192	Larval Smear	2020	T229	Smear	2020	T525	Lyphilized	1985
T193	Larval Smear	2020	T230	Smear	2020	T526	Lyphilized	1985
T194	Larval Smear	2020	T231	Smear	2020

[truncated: 1 more sheets: T11_Origin_Count_Summary]
